# Supplementary material for: Phenotype based clustering, and diversity of common bean genotypes in seed iron concentration and cooking time
Source: PLoS One. 2023 May 11;18(5):e0284976. doi: 10.1371/journal.pone.0284976 (PMC10174564; doi:10.1371/journal.pone.0284976)
Supplement: S1 File — (CSV) [file pone.0284976.s001.csv]

Genotype	DFa	DPMb	YDHAc	FESEEDd	ZNSEEDe	COOKTf	HCh	Index	Pedigree	Market class	Gene pool	Phenotype based clusters	Release status
	All Environments					One location
KNG1	46.3	75.2	764	68.2	26.5	56.8	2	0.81	AWASH1/Ngwakungwaku	Small white	Mesoamerican	1	Breeding line
KNG2	43	74.9	472.3	61.5	28.8	70.7	1.9	-1.03	Ngwakungwaku/AwashMelka	Others	Mesoamerican	2	“
KNG3	42	74.4	711.2	60.9	30.1	73.6	1.9	-0.36	Ngwakungwaku/VAX4	Others	Andean	2	“
KNG4	42.2	74.6	690.8	67.5	30.5	70	2	-0.18	Ngwakungwaku/ACC714	Others	Admixture	1	“
KNG5	38.4	71.8	748.2	60.4	28.1	65.6	1.9	0.2	Ngwakungwaku/CAL96	Brown	Andean	2	“
KNG6	43.1	76.8	598.9	65	28.8	82.6	1.9	-1.96	Ngwakungwaku/NABE3	Others	Andean	2	“
KNG7	38.4	71.5	873.2	60.4	27.2	70.6	1.8	0.62	KATX56/Ngwakungwaku	Others	Andean	2	“
KNG8	38.3	73.2	737.2	59.3	26.4	97.6	2	-1.24	KATX56/CAL96	Others	Andean	2	“
KNG9	38.5	73.9	602.6	58.1	26.3			NA	CAL96/VAX4	Others	Andean		“
KNG10	41.8	73.9	523.3	65	28.2	61.3	1.9	-0.46	CAL96/Ngwakungwaku	Others	Admixture	2	“
KNG11	46.3	77.1	852.7	64.1	25.7	83.3	1.9	-0.7	CAL96/AwashMelka	Black	Admixture	3	“
KNG12	44.2	76.4	853	57.2	27.9	78.6	2	-1	NABE3/Ngwakungwaku	Black	Mesoamerican	3	“
KNG13	41	72.8	1116.2	61.8	29.4	52.1	1.9	1.57	BFS27/SCR9	Red	Mesoamerican	2	“
KNG14	42.6	75.2	859.8	59.4	28.8	44.2	1.9	-0.3	NCB226/SCR9	Black	Mesoamerican	2	“
KNG15	41.9	73.5	969.7	61.7	29.7	67	1.7	0.94	CAL96/SCR9	Red	Mesoamerican	3	“
KNG16	41.3	75	667.7	61.8	27.5	70.3	1.8	-1.28	NABE15/SCR9	Others	Andean	2	“
KNG17	41.4	74	654.7	62.9	30.7	68	2	-0.27	MASINDIYELLOWLONG/SCR9	Others	Admixture	2	“
KNG18	41.6	74.6	798.7	64.8	31.5	90.2	1.9	-0.27	MALAWIGREEN/SCR9	Others	Admixture	2	“
KNG19	43.7	73.3	1213.4	60	30	48.1	1.8	2.4	NCB226/BFS27	Black	Mesoamerican	2	“
KNG20	41.7	75.3	650.2	66	30.6	82.4	1.9	-1.08	CAL96/BFS27	Others	Admixture	2	“
KNG21	42.2	75.4	797.4	61.1	31.1	73.9	1.9	-0.7	NABE15/BFS27	Others	Admixture	2	“
KNG22	42.7	74.1	850	62.8	31.3	87.9	1.9	0.51	MASINDIYELLOWLONG/BFS27	Others	Admixture	2	“
KNG23	42.1	74.3	626.9	73	34.4	96.3	1.8	0.18	MALAWIGREEN/BFS27	Others	Admixture	1	“
KNG24	39.2	74.8	780.8	63.4	31.4	50.1	1.8	-1.08	CAL96/NCB226	Others	Admixture	2	“
KNG26	43	74.5	729.3	66.1	30	50.7	1.9	0.31	MASINDIYELLOWLONG/NCB226	Others	Mesoamerican	1	“
KNG27	40.8	75.6	817	61.2	29.4	50.9	1.8	-1.24	MALAWIGREEN/NCB226	Others	Admixture	2	“
KNG28	39.5	73	673.5	60.1	26	71.5	1.9	-0.67	NABE15/CAL96	Others	Andean	2	“
KNG29	40.9	68.5	518.5	62.1	25	69.9	1.9	2.6	MASINDIYELLOWLONG/CAL96	Yellow	Andean	2	“
KNG30	41.6	71.4	777.2	66.4	26.8	64.2	1.9	1.8	MASINDIYELLOWLONG/NABE15	Yellow	Andean	2	“
KNG31	40.4	70.6	589.2	62.3	25.9	73.7	1.9	1.18	MALAWIGREEN/MASINDIYELLOWLONG	Yellow	Andean	2	“
KNG32	42.4	74.7	489.5	64.5	29.2	61.2	1.9	-0.84	CAL96/MEXICO54/AND277//G5686	Cream (Mulatinho)	Andean	2	“
KNG33	45.2	77	774.5	69.4	29	61.4	1.9	-0.6	Kanyebwa/MEXICO54/AND277//G5686	Others	Andean	1	“
KNG34	39.4	72.3	535.8	58.5	25.6	77.6	1.9	-0.69	U000297/G5686	Sugar	Admixture	2	“
KNG35	42.7	73.6	1023.7	56.5	28.4	55.7	1.9	1.05	BFS10/ALB6//NUAK576	Small red	Admixture	2	“
KNG36	42.8	75.1	984.7	61.9	28.5	58.5	1.9	0.13	ALB6/BFS10//NUAK576	Red	Admixture	2	“
KNG37	41.8	78.2	649.3	65.8	30.3	52	1.9	-2.91	NUAK512/SAB713//CAB2	White	Admixture	3	“
KNG38	43.4	77	915.1	64.6	29.7	77.3	2	-1.11	SMC28/MalawiGreen//KATB1	Yellow	Mesoamerican	1	“
KNG39	43.9	76.8	704.8	66.5	30.5	52.9	1.8	-1.02	MalawiGreen/SMC28//KATB1	Others	Admixture	1	“
KNG40	41.6	76.4	614.9	65.3	28.1	69.2	1.8	-2.1	NUAK512/SAB713	Others	Andean	2	“
KNG41	42.8	74.6	1192.8	63.8	28	58.3	1.9	1.04	BFS10/ALB6	Red	Mesoamerican	2	“
KNG42	39.2	73.9	672.3	64.9	28.3	72.6	1.9	-1.05	DAB366/RWR2154	Sugar	Admixture	2	“
KNG43	44.1	74.4	826.8	69.7	31.2	72.3	2	1.09	MalawiGreen/SMC28	Others	Admixture	1	“
KNG44	40.4	72.8	771.6	59.9	27	69.9	1.9	0.11	NUAK399/DAB302	Red	Andean	2	“
KNG45	38.8	71.9	977.9	58.5	25.8	92.9	1.8	0.41	DAB441/NUAK515	Sugar	Andean	2	“
KNG46	42	75.7	630.9	60.1	29.2	59.9	2	-1.49	NUAK515/DAB441	Sugar	Andean	2	“
KNG47	42.7	77.4	812.7	69.2	32	66.3	1.8	-1.46	SMC28/MalawiGreen	Yellow	Mesoamerican	1	“
KNG48	40.7	72.2	830.8	61.4	26.6	72.2	1.9	0.8	RWR2154/DAB366	Sugar	Andean	2	“
KNG49	43.3	73.9	688.1	61.6	27.2	95.3	1.9	0.04	DAB302/NUAK399	Red	Andean	2	“
KNG50	42.6	73.9	774.3	60.4	28.6	47.5	1.8	0.4	ALB6/BFS10	Red	Mesoamerican	2	“
KNG51	44.9	75.8	753.1	58	25.6	82.7	1.8	-0.76	K131/JESCA	Pinto	Mesoamerican	3	“
KNG52	46.2	75.3	827.2	55.8	24.9	96.8	1.9	-0.01	K131/JESCA	Pinto	Mesoamerican	3	“
KNG53	45.8	77.9	974.5	67.8	30.4	58.3	1.9	-0.46	K131/JESCA	Small white	Mesoamerican	1	“
KNG54	47.4	77.8	703.8	67.7	31.1	76.6	1.9	-0.59	K131/JESCA	Pinto	Mesoamerican	1	“
KNG55	45.3	74.8	772.5	65.3	32.9	74	1.9	1.03	K131/JESCA	Pinto	Mesoamerican	1	“
KNG56	46.8	77.6	751.4	70.2	26.1	65.6	1.8	-0.75	K131/JESCA	Pinto	Mesoamerican	3	“
KNG57	46.7	76.6	922.1	60.9	29.5	71.9	2	0.21	K131/JESCA	Pinto	Mesoamerican	3	“
KNG58	44	76.3	1005.3	70.5	31.3	80.9	1.9	0.15	K131/JESCA	Small white	Mesoamerican	1	“
KNG59	44.5	76.9	929.1	63.1	25.2	60.7	1.9	-0.92	K131/JESCA	Small white	Mesoamerican	3	“
KNG60	44.5	74.1	708	66.9	31.8	82.6	1.9	1.01	K131/JESCA	Pinto	Mesoamerican	1	“
KNG61	45.1	76.2	850.8	63.9	27.1	107.2	2	-0.55	K131/JESCA	Pinto	Mesoamerican	1	“
KNG62	45.7	75.9	998.5	65	30.6	106.2	2	0.56	K131/JESCA	Pinto	Mesoamerican	1	“
KNG63	44.1	74.4	776	60.9	28.7			NA	K131/JESCA	Pinto	Mesoamerican		Breeding line
KNG64	47	74.5	568.4	70.2	33.4	81.3	1.9	1.49	K131/JESCA	Pinto	Mesoamerican	1	“
KNG65	47.1	75.6	850.7	55.5	25.7	80.5	1.9	0.31	K131/JESCA	Pinto	Mesoamerican	3	“
KNG66	44.5	75.2	870.5	58.1	25.4	69.7	1.9	-0.1	K131/JESCA	Pinto	Mesoamerican	3	“
KNG67	44.7	75.9	993	61.1	27.1	64.1	1.9	0.07	K131/JESCA	Pinto	Mesoamerican	3	“
KNG68	44.4	75.1	849.5	62.1	27.8	86.2	1.9	0.11	K131/JESCA	Pinto	Mesoamerican	3	“
KNG69	45.8	74.5	759	61.7	26.7	64.5	1.9	0.83	K131/JESCA	Pinto	Mesoamerican	3	“
KNG70	44.8	75.5	654.6	68.9	34.6	75.8	2	0.33	K131/JESCA	Pinto	Mesoamerican	1	“
KNG71	45.2	75.7	860.6	60.2	25.7	72.5	1.9	-0.15	K131/JESCA	Pinto	Mesoamerican	3	“
KNG72	45.6	76.3	855.4	57.1	25.9	68.2	2	-0.53	K131/JESCA	Pinto	Mesoamerican	3	“
KNG73	44.4	75.9	795.6	60.5	27	70.1	2	-0.61	K131/JESCA	Pinto	Mesoamerican	3	“
KNG74	47.3	80.4	709	72.4	30.2	80.6	1.9	-2.36	K131/JESCA	White	Mesoamerican	1	“
KNG75	45.8	75.1	998.6	68.1	30.8	71.2	2.1	1.53	K131/JESCA	Pinto	Mesoamerican	1	“
KNG76	44.8	75.9	770.9	67.4	28.3	83	1.9	-0.25	K131/JESCA	Pinto	Mesoamerican	1	“
KNG77	44.6	75.6	611.9	67.3	30.3	112.1	1.9	-0.56	K131/JESCA	Pinto	Mesoamerican	1	“
KNG78	45.7	76	981.2	67.7	31.4	81.9	1.9	0.78	K131/JESCA	Pinto	Mesoamerican	1	“
KNG79	44.8	76.4	897	67.9	28.7	62.8	2	-0.1	K131/JESCA	Small white	Mesoamerican	1	“
KNG80	43.8	75.5	954	61.7	28	77.3	1.9	-0.06	K131/JESCA	Pinto	Mesoamerican	3	“
KNG81	47.5	78.4	835.3	57.6	27.9	97.9	1.8	-1.42	K131/JESCA	Small white	Mesoamerican	3	“
KNG82	46.3	76.3	819.2	71.8	31	152	2	0.02	K131/JESCA	Small white	Mesoamerican	1	“
KNG83	47.1	78.4	660.5	61.9	26.8	88.9	1.9	-1.86	K131/JESCA	Small white	Mesoamerican	3	“
KNG84	43.6	74.2	916.9	63.9	27.7	81.4	1.8	0.73	K131/JESCA	Pinto	Mesoamerican	3	“
KNG85	47.1	78.5	874.9	65.1	28.7	96	1.9	-1.17	K131/JESCA	Small white	Mesoamerican	3	“
KNG86	45.4	75.3	942.5	63.9	26.5	65.3	1.9	0.66	K131/JESCA	Pinto	Mesoamerican	3	“
KNG87	45.3	75.4	692.8	61.9	26.2	82.8	1.9	-0.3	K131/JESCA	Small white	Mesoamerican	3	“
KNG88	46.2	76.2	970.9	64.2	27.6	84.3	1.9	0.34	K131/JESCA	Small white	Mesoamerican	3	“
KNG89	44.8	74.9	832.1	57.8	26.7	81	1.9	0.13	K131/JESCA	Pinto	Mesoamerican	3	“
KNG90	45.9	77.4	751.1	64.5	28.4	88.1	1.9	-1.12	K131/JESCA	Small white	Mesoamerican	3	“
KNG91	45.6	74.6	942.8	60.9	27.3	62.6	2	1.18	K131/JESCA	Pinto	Mesoamerican	3	“
KNG92	46.1	76.8	724.9	69.7	29.9	84.6	1.9	-0.35	K131/JESCA	Small white	Mesoamerican	1	“
KNG93	46.1	79.7	804.3	62.6	25.5	63	1.9	-2.66	K131/JESCA	Small white	Mesoamerican	3	“
KNG94	44.1	76.8	990.9	66.4	28.7	66.6	1.9	-0.47	K131/JESCA	Pinto	Mesoamerican	1	“
KNG95	43.6	76.4	761.4	57.8	26.4	61.6	1.9	-1.41	K131/MCM2001	Pinto	Mesoamerican	3	“
KNG96	44.9	73.9	922.9	68.6	29.4	60.2	1.9	1.86	K131/MCM2001	Small red	Mesoamerican	1	“
KNG97	47.6	78.5	740.1	58.5	27.9	69.4	1.9	-1.48	K131/MCM2001	Pinto	Mesoamerican	3	“
KNG98	47.3	77.8	592.5	59	26.5	78.1	1.9	-1.61	K131/MCM2001	Pinto	Mesoamerican	3	“
KNG101	45.5	75.7	856.8	59.1	27.2	54.7	1.8	0.14	K131/MCM2001	Pinto	Mesoamerican	3	“
KNG102	44	75.2	845.5	59.4	26.2	56.3	1.9	-0.14	K131/MCM2001	Pinto	Mesoamerican	3	“
KNG103	45.8	73.7	810.4	61.9	27.7	90.2	1.9	1.43	K131/MCM2001	Pinto	Mesoamerican	3	“
KNG104	47	79.1	811.9	57.9	25.9	87.9	1.9	-2.23	K131/MCM2001	Pinto	Mesoamerican	3	“
KNG105	45.2	76.4	777.4	62.5	27.2	81.2	1.9	-0.71	K131/MCM2001	Pinto	Mesoamerican	3	“
KNG106	48.1	76.7	775	64	27.7	89	1.9	0.12	K131/MCM2001	Pinto	Mesoamerican	3	“
KNG108	46.1	75.8	1089.9	58.4	27.1	89.9	1.9	0.59	K131/MCM2001	Pinto	Mesoamerican	3	“
KNG109	46.8	74.1	686.6	61.8	28.2	66.1	2	1.38	K131/MCM2001	Pinto	Mesoamerican	1	“
KNG110	47	77.7	639.9	59.4	26.9	67.8	2	-1.41	K131/MCM2001	Pinto	Mesoamerican	3	“
KNG112	47.2	76.6	671.8	62.5	27.9	63.3	2	-0.26	K131/MCM2001	Pinto	Mesoamerican	3	“
KNG113	43	72.5	637.2	60.4	28	57.4	1.9	1.06	K131/MCM2001	Pinto	Mesoamerican	2	“
KNG114	44.9	74.3	911.8	61.7	25.9	94.4	1.9	0.78	K131/MCM2001	Pinto	Mesoamerican	3	“
KNG115	46	75.8	691.2	58.1	26.1	69	1.9	-0.4	K131/MCM2001	Pinto	Mesoamerican	3	“
KNG116	47.9	77	718.1	63.2	29.1	84.2	1.8	-0.2	K131/MCM2001	Pinto	Mesoamerican	3	“
KNG117	46.5	77.5	637.5	62	27.3	80.6	1.9	-1.4	K131/MCM2001	Pinto	Mesoamerican	3	“
KNG119	43.3	75.6	647.4	69.6	30.6	65.7	1.8	-0.49	K131/MCM2001	Small red	Mesoamerican	1	“
KNG120	46	77.3	935.5	60.7	27.5	74.6	1.8	-0.67	K131/MCM2001	Small red	Mesoamerican	3	“
KNG121	46.3	76.2	844.8	65	27.8	55.5	1.9	0.29	K131/MCM2001	Red	Mesoamerican	1	“
KNG123	44.9	76.1	737.3	63.1	28	75.5	2	-0.58	K131/MCM2001	Brown	Mesoamerican	3	“
KNG127	46.2	76.7	827.3	56.8	26	61.8	1.9	-0.63	K131/MCM2001	Pinto	Mesoamerican	3	“
KNG129	43.9	75.8	806.9	60.8	26.9	101.9	2	-0.89	K131/MCM2001	Pinto	Mesoamerican	1	“
KNG131	46.5	75.4	938.8	66.2	30.1	63.1	1.9	1.34	K131/MCM2001	Pinto	Mesoamerican	1	“
KNG132	48.7	77.2	737	63.2	29.1	109.1	1.9	-0.18	K131/MCM2001	Pinto	Mesoamerican	3	“
KNG133	46.9	78	772	58.6	26.1	72.4	1.9	-1.44	K131/MCM2001	Pinto	Mesoamerican	3	“
KNG135	46.6	75.4	756.3	57.8	25.4	98.7	2	-0.02	K131/MCM2001	Pinto	Mesoamerican	3	“
KNG137	45.5	75.4	881	55.9	25.6	71.8	2.1	0.04	K131/MCM2001	Pinto	Mesoamerican	3	“
KNG138	46	76.5	804	60.7	26.3	78.1	2	-0.56	K131/MCM2001	Pinto	Mesoamerican	3	“
KNG140	45.2	76	883.6	63.3	26	56.1	1.9	-0.06	K131/MCM2001	Pinto	Mesoamerican	3	“
KNG141	47.2	75.8	864.4	61.4	29.2	80.8	1.9	0.74	K131/MCM2001	Pinto	Mesoamerican	3	“
KNG143	46.8	77.3	802.3	60.4	27	54.1	2	-0.65	K131/MCM2001	Pinto	Mesoamerican	3	“
KNG145	45.2	75.5	981.5	65.1	27.8	82.7	1.9	0.57	K131/MCM2001	Pinto	Mesoamerican	3	“
KNG146	43.9	76.5	867.3	69.9	28.3	61.4	1.9	-0.5	K131/MCM2001	Small red	Mesoamerican	1	“
KNG150	44.6	76.5	970.8	65.8	28	56.7	1.9	-0.15	K131/MCM2001	Pinto	Mesoamerican	1	“
KNG152	44.4	77	812.8	57.6	26.8	68.2	2	-1.45	K131/MCM2001	Pinto	Mesoamerican	3	“
KNG154	47.6	76.7	633.8	60.2	27.3	54.7	1.9	-0.36	K131/MCM2001	Pinto	Mesoamerican	3	“
KNG155	45.5	77.8	821.5	65.9	30.7	59.7	2	-0.94	K131/MCM2001	Brown	Mesoamerican	3	“
KNG156	45.2	74.4	938.4	57.2	26.4	60.7	1.9	0.98	K131/MIB456	Pinto	Mesoamerican	3	“
KNG157	44.5	75.8	755.6	68.9	32.4	57.9	1.9	0.22	K131/MIB456	Black	Mesoamerican	1	“
KNG158	46	76.4	711.2	58.8	26.2	75.9	1.9	-0.79	K131/MIB456	Pinto	Mesoamerican	3	“
KNG159	45.6	75.1	852.8	59.3	26.7	54.2	1.9	0.55	K131/MIB456	Pinto	Mesoamerican	3	“
KNG160	44.6	75.3	882.4	66.4	31.4	70.4	1.9	0.67	K131/MIB456	Pinto	Mesoamerican	1	“
KNG161	44.3	74.9	819.2	58.8	26.1	84.3	1.9	-0.11	K131/MIB456	Pinto	Mesoamerican	3	“
KNG162	46.3	75.8	725.2	59.4	26.6	74.3	1.9	-0.16	K131/MIB456	Pinto	Mesoamerican	3	“
KNG163	45.5	75.7	867.4	61.1	27.9	66.3	2	0.21	K131/MIB456	Pinto	Mesoamerican	3	“
KNG164	44.8	74.5	832.7	60.2	26.2	63.6	2	0.58	K131/MIB456	Pinto	Mesoamerican	3	“
KNG165	45.2	74.9	897.6	60.6	26.8	81.1	1.9	0.54	K131/MIB456	Pinto	Mesoamerican	3	“
KNG166	43.7	76	724.4	60.4	28.4	77.2	1.9	-1.04	K131/MIB456	Pinto	Mesoamerican	3	“
KNG168	44.5	75.4	803.8	63	31.8	65.4	1.9	0.3	K131/MIB456	Pinto	Mesoamerican	1	“
KNG170	45	77.8	882.2	66.1	31.8	72.3	1.7	-0.94	K131/MIB456	Brown	Mesoamerican	1	“
KNG171	44.9	75.3	799.4	60.6	25.8	98.3	1.9	-0.28	K131/MIB456	Pinto	Mesoamerican	3	“
KNG172	45.3	76.7	660.8	68.9	31.5	46.3	1.9	-0.37	K131/MIB456	Black	Mesoamerican	1	“
KNG173	46.2	77.6	813.4	59	26.4	88.4	1.9	-1.37	K131/MIB456	Pinto	Mesoamerican	3	“
KNG174	45.4	76.7	786.7	64.5	31	103.9	1.8	-0.61	K131/MIB456	Pinto	Mesoamerican	1	“
KNG175	45.2	75.2	810.7	61.9	27	65.2	1.9	0.29	K131/MIB456	Pinto	Mesoamerican	3	“
KNG177	46.2	75.5	999.4	62.6	26.8	64.7	1.9	0.91	K131/MIB456	Pinto	Mesoamerican	3	“
KNG178	44.7	74.8	894.9	62	28.2	74.7	1.9	0.64	K131/MIB456	Pinto	Mesoamerican	3	“
KNG179	45.7	76.6	663.8	66.8	31	52.4	1.9	-0.31	K131/MIB456	Black	Mesoamerican	1	“
KNG180	43.6	75.5	1027.3	58.5	26	90.8	1.9	-0.31	K131/MIB456	Pinto	Mesoamerican	3	“
KNG183	45.8	74.8	666.5	64.3	32	73.2	1.9	0.84	K131/MIB456	Pinto	Mesoamerican	1	“
KNG185	45.2	75.2	690.3	56.5	26.6	71.3	1.9	-0.3	K131/MIB456	Pinto	Mesoamerican	3	“
KNG186	45.1	74.9	799	62.3	26.2	87.8	1.9	0.23	K131/MIB456	Pinto	Mesoamerican	3	“
KNG187	44	74.9	696.3	69.8	29.3	72.5	1.9	0.23	K131/MIB456	Black	Mesoamerican	1	“
KNG189	44.8	76	878.4	61.7	27.8	111	1.9	-0.5	K131/MIB456	Pinto	Mesoamerican	1	“
KNG190	45.9	75.9	804.8	53.7	25.3	90.6	1.9	-0.6	K131/MIB456	Pinto	Mesoamerican	3	“
KNG192	45.1	74.1	623.3	70.7	31	72.2	2	1.15	K131/MIB456	Pinto	Mesoamerican	1	“
KNG193	45	74.2	836.1	65.2	31	49.5	2	1.53	K131/MIB456	Pinto	Mesoamerican	1	“
KNG194	46	74.8	940	58.2	27.6	91.9	1.9	0.9	K131/MIB456	Pinto	Mesoamerican	3	“
KNG196	45.4	76.1	857.7	60.6	27.9	93.8	1.8	-0.33	K131/MIB456	Pinto	Mesoamerican	3	“
KNG197	45.8	76.2	875.1	61.8	26.2	75.4	1.9	-0.18	K131/MIB456	Pinto	Mesoamerican	3	“
KNG198	46.6	75.8	705	73.5	35.2	84.8	2	1.03	K131/NUA45	Others	Mesoamerican	1	“
KNG200	45.5	78.4	644.8	63.5	29.8	64.9	1.9	-2	K131/NUA45	Small white	Mesoamerican	3	“
KNG202	44.9	76.3	849.7	73.4	36.8	38.2	1.9	0.89	K131/NUA45	Others	Mesoamerican	1	“
KNG204	45.7	75.6	938.1	65	31.3	76.9	1.9	0.87	K131/NUA45	Black	Mesoamerican	1	“
KNG206	44.1	74.1	727.7	70.9	34.6	67.2	1.9	1.39	K131/NUA45	Others	Mesoamerican	1	“
KNG207	44.5	73.8	835.4	61.8	30.1	47.4	2	1.45	K131/NUA45	Small white	Mesoamerican	1	“
KNG209	45	76.8	748.8	66.9	32.6	67	1.9	-0.45	K131/NUA45	Black	Mesoamerican	1	“
KNG211	46.4	75.9	676.9	75.6	35.8	196.2	1.9	0.19	K131/NUA45	Others	Mesoamerican	1	“
KNG212	44.5	75.8	721.1	69.7	31.7	63.2	2	0.07	K131/NUA45	Others	Mesoamerican	1	“
KNG213	45.7	76.2	701.1	70.9	35.2	71.6	1.9	0.42	K131/NUA45	Others	Mesoamerican	1	“
KNG215	45.4	76.2	751.2	76.5	35.1	81.5	1.9	0.58	K131/NUA45	Others	Mesoamerican	1	“
KNG216	45.4	75	799.5	74.3	34.4	78.7	2.1	1.42	K131/NUA45	Others	Mesoamerican	1	“
KNG217	43	74.7	713.1	75.7	35.4	59.6	2	0.85	K131/NUA45	Others	Mesoamerican	1	“
KNG219	45.2	76.7	866.1	60	25.9	118.4	1.9	-1.15	K131/RWV2070	Pinto	Mesoamerican	1	“
KNG220	45.2	75.2	747.4	58.6	26.2	55.3	1.9	0.01	K131/RWV2070	Pinto	Mesoamerican	3	“
KNG223	45	74.9	855.3	64.9	29.4	73.6	1.9	0.79	K131/RWV2070	Pinto	Mesoamerican	1	“
KNG224	45.1	75.8	999.2	59.4	25.1	75.4	1.9	-0.01	K131/RWV2070	Pinto	Mesoamerican	3	“
KNG227	44.7	75.2	846.3	58	26	71.9	1.9	-0.07	K131/RWV2070	Pinto	Mesoamerican	3	“
KNG228	45.3	75.5	851.2	57.2	26.4	98.5	1.9	-0.24	K131/RWV2070	Pinto	Mesoamerican	3	“
KNG229	44.2	73.6	990.2	59.8	26.4	54.6	1.8	1.47	K131/RWV2070	Pinto	Mesoamerican	3	“
KNG230	45.3	74.8	651.9	58.4	26.1	80	1.9	-0.1	K131/RWV2070	Pinto	Mesoamerican	3	“
KNG231	46.2	75.4	991.5	57.6	25.2	59.1	1.9	0.68	K131/RWV2070	Pinto	Mesoamerican	3	“
KNG234	46	75.9	847	58.2	26.9	65.7	1.9	0.01	K131/RWV2070	Pinto	Mesoamerican	3	“
KNG235	45.7	76.2	863.2	58	26.6	84.2	2	-0.42	K131/RWV2070	Pinto	Mesoamerican	3	“
KNG236	45	75.4	890.3	59.4	26.4	67	1.9	0.12	K131/RWV2070	Pinto	Mesoamerican	3	“
KNG237	45.4	76.7	920.1	67.3	28.1	75.7	1.9	-0.2	K131/RWV2070	Pinto	Mesoamerican	1	“
KNG238	45.4	77.2	580.6	59.9	27	63.3	2	-1.7	K131/RWV2070	Pinto	Mesoamerican	3	“
KNG239	44.7	75.5	961.4	60.2	24.9	70.5	2	0.02	K131/RWV2070	Pinto	Mesoamerican	3	“
KNG240	45.3	75.1	872.5	59.2	27.4	70.7	1.9	0.44	K131/RWV2070	Pinto	Mesoamerican	3	“
KNG241	46.2	75.7	973.8	59.2	26.8	72.4	1.9	0.52	K131/RWV2070	Pinto	Mesoamerican	3	“
KNG242	44.8	76.1	938.8	63.2	27.4	65	1.9	-0.08	K131/RWV2070	Pinto	Mesoamerican	3	“
KNG243	43.5	75.8	882.6	60.9	27.2	61.3	2	-0.54	K131/RWV2070	Pinto	Mesoamerican	3	“
KNG244	44.9	76.1	750.9	65.3	29.1	64.3	1.9	-0.3	K131/RWV2070	Pinto	Mesoamerican	1	“
KNG245	44.9	76	916	59.8	28.1	76.3	1.9	-0.18	K131/RWV2070	Pinto	Mesoamerican	3	“
KNG246	46.2	75.4	793.9	59.8	26.5	81.9	1.9	0.22	K131/RWV2070	Pinto	Mesoamerican	3	“
KNG248	46.6	76.2	918	60.4	25.4	130.8	2	-0.29	K131/RWV2070	Pinto	Mesoamerican	1	“
KNG250	44.8	76	873.5	61	26.7	70.6	1.9	-0.35	K131/RWV2070	Pinto	Mesoamerican	3	“
KNG251	46.1	76.8	776.5	59.6	27.1	51	1.9	-0.6	K131/RWV2070	Pinto	Mesoamerican	3	“
KNG252	44.8	74.5	799.7	58.2	27	71.1	2	0.43	K131/RWV2070	Pinto	Mesoamerican	3	“
KNG253	45.5	74.8	870.3	57.9	25.3	55.4	1.9	0.6	K131/RWV2070	Pinto	Mesoamerican	3	“
KNG254	46.5	75.9	891.3	61.4	28	66.7	2	0.49	K131/RWV2070	Pinto	Mesoamerican	3	“
KNG255	44.8	75.5	927.3	61	27	67.2	1.9	0.18	K131/RWV2070	Pinto	Mesoamerican	3	“
KNG256	44.6	75.4	1093.6	56.2	25.6	56.6	1.9	0.38	K131/RWV2070	Pinto	Mesoamerican	3	“
KNG257	44.2	74.6	826.3	59.2	27.9	75.5	1.9	0.3	K131/RWV2070	Pinto	Mesoamerican	3	“
KNG258	44.4	75.6	886.3	62.5	26.2	71.4	1.8	-0.16	K131/RWV2070	Pinto	Mesoamerican	3	“
KNG259	41.7	74.1	1005	56.6	28.8	45.5	1.9	0.41	K131/RWV2070	White	Mesoamerican	2	“
KNG260	44.7	75.1	787.9	63.6	27.6	58.3	1.9	0.28	K131/RWV2070	Pinto	Mesoamerican	3	“
KNG261	44.3	75	750.6	58	25.9	74	1.9	-0.33	K131/RWV2070	Pinto	Mesoamerican	2	“
KNG262	45.5	75.2	832.7	64.3	28.7	152.7	1.9	0.08	K131/RWV2070	Pinto	Mesoamerican	1	“
KNG263	45.4	76.6	699.6	61.2	27.2	66.1	1.9	-0.93	K131/RWV2070	Pinto	Mesoamerican	3	“
KNG264	45.1	74.6	878.3	58.9	27.1	64.3	1.9	0.74	K131/RWV2070	Pinto	Mesoamerican	3	“
KNG266	43.8	75.2	948.4	68	28.1	62.9	1.9	0.49	K131/RWV2070	Pinto	Mesoamerican	1	“
KNG267	44.8	75.4	811	58.4	26.2	95.7	1.9	-0.39	K131/RWV2070	Pinto	Mesoamerican	3	“
KNG268	44.3	73.2	854.6	61.5	26.6	80	2	1.35	K131/RWV2070	Pinto	Mesoamerican	3	“
KNG269	44.7	76.5	752.5	61.9	27.2	77.2	1.9	-1.01	K131/RWV2070	Pinto	Mesoamerican	3	“
KNG270	46.7	77.1	752.2	58.4	27.1	87.2	1.9	-0.96	K131/RWV2070	Pinto	Mesoamerican	3	“
KNG271	44.4	76.2	849.9	69.7	29.5	46.5	1.9	0.02	K131/RWV2070	Pinto	Mesoamerican	1	“
KNG272	46	76.5	676.4	59.4	28.4	54.5	2	-0.61	K131/RWV2070	Pinto	Mesoamerican	3	“
KNG273	45.1	75.9	929.9	58.1	26.1	66.3	2	-0.16	K131/RWV2070	Pinto	Mesoamerican	3	“
KNG274	46	75.4	794	61.7	27	67.9	1.9	0.35	K131/RWV2070	Pinto	Mesoamerican	3	“
KNG275	45.4	75.5	894.9	59.3	25.8	61.4	2	0.19	K131/RWV2070	Pinto	Mesoamerican	3	“
KNG276	41.8	72.9	956.8	66.7	27.8	84.6	1.9	1.22	K132/JESCA	Sugar	Andean	2	“
KNG277	44.4	78.4	424.9	66.7	30.5	78.9	1.8	-2.85	K132/JESCA	Others	Admixture	1	“
KNG278	44.1	76.2	657.8	71.6	35.3	72.1	1.9	-0.22	K132/JESCA	Others	Admixture	1	“
KNG279	46.2	78.4	807.9	66.5	28.5	82	1.8	-1.45	K132/JESCA	Others	Mesoamerican	3	“
KNG280	47.4	79.6	733	78.1	32.2	58.6	2	-1.18	K132/JESCA	Small white	Mesoamerican	1	“
KNG281	43.2	76.2	604.4	79.6	33	67.6	1.9	-0.5	K132/MIB456	Others	Admixture	1	“
KNG282	44.4	77.9	551.7	77.8	34.5	56	1.9	-1.29	K132/MIB456	Others	Admixture	1	“
KNG283	43.6	78	541.8	68.4	30.3	71.2	1.9	-2.45	K132/MIB456	Others	Admixture	3	“
KNG284	45.3	75.5	804.2	57.7	27	54.3	1.9	0.01	K132/MIB456	Pinto	Mesoamerican	3	“
KNG285	45.8	76.1	722	59.4	28.2	89.7	1.9	-0.53	K132/MIB456	Pinto	Mesoamerican	3	“
KNG286	46.8	75.1	694.1	65.3	28.8	57	1.8	0.94	K132/MIB456	Pinto	Mesoamerican	1	“
KNG288	44.7	75.7	822.8	63	27.9	52.7	2	-0.01	K132/MIB456	Pinto	Mesoamerican	1	“
KNG290	40.2	73.2	742.8	57.8	23.3	96.5	1.9	-0.86	K132/RWR2154	Sugar	Andean	2	“
KNG293	43.4	74.8	808.7	67.2	28.3	73.2	2	0.19	K132/RWR2154	Red mottled	Andean	1	“
KNG295	40.7	74.3	963.8	68.2	31.3	65.5	1.9	0.32	K132/RWR2154	Sugar	Andean	2	“
KNG297	41.6	73.7	616.1	68.4	27	74.2	2	-0.2	K132/RWR2154	Sugar	Andean	2	“
KNG298	41.7	73.7	921.6	66.3	28.6	88.1	1.9	0.55	K132/RWR2154	Sugar	Andean	2	“
KNG299	42.3	73.3	781.3	68	30.4	65.8	1.9	1.04	K132/RWR2154	Sugar	Andean	1	“
KNG300	41.4	74.7	785.5	65.7	27.3	83.3	2	-0.69	K132/RWR2154	Purple	Andean	2	“
KNG301	46.8	76.7	592.7	63.5	30.4	70.6	1.9	-0.48	K132/RWV2070	Pinto	Mesoamerican	3	“
KNG302	45.2	74.8	696	67.1	30.5	66.3	1.9	0.74	K132/RWV2070	Pinto	Admixture	1	“
KNG304	44.7	74.4	755	69.1	29.4	113.7	1.9	0.67	K132/RWV2070	Pinto	Mesoamerican	1	“
KNG305	44.9	76.2	645.7	66.9	29.3	111.7	1.9	-0.88	K132/RWV2070	Pinto	Mesoamerican	1	“
KNG306	44.5	74.5	693.6	66.6	30	95.2	1.8	0.45	K132/RWV2070	Pinto	Mesoamerican	1	“
KNG307	47.1	75.2	770.5	66.8	28.7	79.2	1.9	1.07	K132/RWV2070	Pinto	Mesoamerican	3	“
KNG308	47	78	738.9	66.2	30.3	59	1.8	-0.78	K132/RWV2070	Pinto	Andean	1	“
KNG309	46.3	75.3	526.7	68.3	28.9	53.3	1.8	0.35	K132/RWV2070	Pinto	Mesoamerican	1	“
KNG311	45.2	74.3	800.6	66.3	29.5	117.3	1.8	0.91	K132/RWV2070	Pinto	Mesoamerican	1	“
KNG312	43.8	74	809	67.2	28.7	95.3	1.9	0.78	K132/RWV2070	Pinto	Mesoamerican	1	“
KNG313	44.9	76.5	948.2	66.7	30.7	74.2	1.8	0.03	K132/RWV2070	Pinto	Mesoamerican	1	“
KNG316	45.8	74.3	905.4	61.6	25.8	63.6	1.9	1.27	K132/RWV2070	Pinto	Mesoamerican	3	“
KNG317	44.9	74.2	1048.4	61.4	27.8	60	2	1.56	K132/RWV2070	Pinto	Mesoamerican	3	“
KNG319	46.6	76.6	862.1	70.1	28.7	75.3	1.9	0.29	K132/RWV2070	Pinto	Mesoamerican	1	“
KNG322	44.9	75.3	828.6	66.9	28.9	127.2	1.8	0.08	K132/RWV2070	Pinto	Mesoamerican	1	“
KNG323	42.7	74.3	715.5	57.7	25.1	81	1.9	-0.6	Kanyebwa/JESCA	Sugar	Mesoamerican	2	“
KNG324	42.2	75.5	872.2	62.9	28.9	78.1	1.9	-0.71	Kanyebwa/JESCA	Sugar	Andean	2	“
KNG325	40.5	73.8	587.2	52.8	26.4	72.8	2	-1.36	Kanyebwa/JESCA	Sugar	Andean	2	“
KNG326	41.5	71.1	722.9	55.6	26.6	100	1.9	1.17	Kanyebwa/JESCA	Sugar	Andean	2	“
KNG328	42.4	74.3	767.3	64.2	29.8	48.4	1.9	0.26	Kanyebwa/RWV2070	Sugar	Andean	1	“
KNG329	42.5	75.4	530.3	68.7	31.6	48.9	1.9	-0.77	Kanyebwa/RWV2070	Purple	Andean	2	“
KNG330	43.1	77.8	626.4	66.6	30.4	52.3	1.9	-2.2	Kanyebwa/RWV2070	Red mottled	Andean	1	“
KNG331	42.4	75.4	481.4	64.1	30.1	56.2	2	-1.27	Kanyebwa/RWV2070	Brown	Andean	2	“
KNG332	42.2	75.8	550.7	59.4	27.9	87.2	1.9	-2	Kanyebwa/RWV2070	Sugar	Andean	2	“
KNG333	43	74.9	657.1	61	28.1	56.6	2	-0.54	Kanyebwa/RWV2070	Sugar	Andean	2	“
KNG334	41.8	74.2	617.1	63.5	29.9	64.1	1.9	-0.38	Kanyebwa/RWV2070	Sugar	Andean	2	“
KNG335	43.7	76.3	883.1	64.9	30	51.2	1.9	-0.38	Kanyebwa/RWV2070	Red mottled	Andean	1	“
KNG336	43.4	76.5	552.4	67.6	31.2	50.2	1.9	-1.26	Kanyebwa/RWV2070	Red mottled	Andean	2	“
KNG337	42	73.4	797.7	62.9	31.2	40.8	1.9	0.94	Kanyebwa/RWV2070	Sugar	Andean	2	“
KNG341	43.3	75.8	705.7	62.9	30.2	43.9	2	-0.63	Kanyebwa/RWV2070	Sugar	Andean	1	“
KNG342	43.5	76.4	588.7	70.9	31.7	48.4	1.9	-0.88	Kanyebwa/RWV2070	Purple	Admixture	2	“
KNG343	42.7	76.2	561.6	65.9	30	44	1.9	-1.38	Kanyebwa/RWV2070	Red mottled	Andean	2	“
KNG346	39.2	69.2	667.3	74.1	28.7	58.4	2	2.72	MASINDIYELLOW/RWV2070	Purple	Andean	2	“
KNG347	39.4	73.1	641.9	66.7	30.6	49.3	1.9	-0.09	MASINDIYELLOW/RWV2070	Red mottled	Andean	2	“
KNG348	42.2	74.6	584.8	67	28.9	52.2	1.9	-0.47	MASINDIYELLOW/RWV2070	Cream (Mulatinho)	Andean	2	“
KNG349	40.5	71.3	891.8	71.1	28.8	87	1.9	1.96	MASINDIYELLOW/RWV2070	Red mottled	Andean	2	“
KNG350	44	75.4	588.7	63.8	29.6	60.8	2	-0.53	MASINDIYELLOW/RWV2070	Yellow	Andean	2	“
KNG352	42.7	72.6	803.3	61.4	25.8	57.5	1.9	1.18	MASINDIYELLOW/RWV2070	Red mottled	Andean	2	“
KNG353	44.5	75.4	469.3	60.2	26.7	71.3	1.9	-1.09	MASINDIYELLOW/RWV2070	Cream (Mulatinho)	Andean	2	“
KNG354	42.7	75.1	414	64.3	27.5	52.8	1.9	-1.29	MASINDIYELLOW/RWV2070	Yellow	Andean	2	“
KNG356	44.1	73.9	777.3	72.5	29.6	54.8	1.9	1.42	MASINDIYELLOW/RWV2070	Cream (Mulatinho)	Andean	1	“
KNG358	42.3	73.8	742.9	70.1	29.3	52.3	1.9	0.68	MASINDIYELLOW/RWV2070	Purple	Andean	1	“
KNG359	42	73.9	638	62.6	26.2	61.6	2	-0.35	MASINDIYELLOW/RWV2070	Yellow	Andean	2	“
KNG360	43.4	75.6	779.2	64.8	26.7	122.4	1.9	-0.99	MASINDIYELLOW/RWV2070	Yellow	Andean	1	“
KNG361	43.3	76.8	559.9	68.9	30.5	96.8	2	-1.8	MASINDIYELLOW/RWV2070	Red mottled	Andean	1	“
KNG362	43.1	74.3	648	68.1	28.3	52.9	1.9	0.21	MASINDIYELLOW/RWV2070	Yellow	Andean	2	“
KNG363	43.3	73.7	680.6	63.1	27.9	68.4	1.9	0.45	MASINDIYELLOW/RWV2070	Cream (Mulatinho)	Andean	2	“
KNG365	40.7	73	729	67.4	27.2	48.9	1.9	0.41	MASINDIYELLOW/RWV2070	Red mottled	Andean	2	“
KNG366	42.3	72.3	794.8	64.5	26.3	68.6	1.9	1.31	MASINDIYELLOW/RWV2070	Cream (Mulatinho)	Andean	2	“
KNG367	41.6	71.8	623.1	63.9	27.7	74.3	2	1.03	MASINDIYELLOW/RWV2070	Cream (Mulatinho)	Andean	2	“
KNG369	45.2	76.2	627.1	63.6	26.2	65.6	2.1	-0.88	MASINDIYELLOW/RWV2070	Pinto	Andean	2	“
KNG370	40.5	72.6	811.4	63.5	27.1	87.9	1.9	0.41	MASINDIYELLOW/RWV2070	Cream (Mulatinho)	Andean	2	“
KNG371	42	70.5	826.9	67.6	27.4			NA	MASINDIYELLOW/RWV2070	Cream (Mulatinho)	Andean		“
KNG372	43.8	73.1	726.4	60.7	28	66.2	2.1	1.09	MASINDIYELLOW/RWV2070	Yellow	Andean	2	“
KNG375	39.7	75.3	633	65.5	27.7	65.5	2	-1.94	MASINDIYELLOW/RWV2070	Red mottled	Andean	2	“
KNG377	44	73.9	853.3	69.5	28.9	54.4	2	1.4	MCM2001/MIB456	Small red	Mesoamerican	1	“
KNG378	44.5	75.2	916.7	59.3	26.5	63.8	1.8	0.19	MCM2001/MIB456	Red	Mesoamerican	3	“
KNG379	45.7	75.8	1135.2	65.1	29	63.1	1.9	1.15	MCM2001/MIB456	Red	Mesoamerican	1	“
KNG380	45.3	76.2	732.1	71.3	31.5	68.5	1.9	0.11	MCM2001/MIB456	Small red	Mesoamerican	1	“
KNG381	44.1	75.3	1165.6	67.2	30.2	44.9	2	1.32	MCM2001/MIB456	Small red	Mesoamerican	1	“
KNG382	43.6	75.7	732.1	70.5	29.8	54.8	1.9	-0.2	MCM2001/MIB456	Red	Mesoamerican	1	“
KNG383	45.8	75.3	1005.6	68.4	30.5	57.5	1.9	1.49	MCM2001/MIB456	Small red	Mesoamerican	1	“
KNG384	44.9	75.9	933.3	75.2	31.2	79.6	1.9	0.74	MCM2001/MIB456	Red	Mesoamerican	1	“
KNG385	43.7	74.6	861	61.6	28.7	55.8	1.9	0.5	MCM2001/MIB456	Red	Mesoamerican	2	“
KNG386	44.2	73.6	949.4	62.4	28.2	47.6	1.9	1.65	MCM2001/MIB456	Black	Mesoamerican	3	“
KNG393	43.3	74.1	971.8	63.3	29.6	60.5	1.9	1.1	MCM2001/MIB456	Red	Mesoamerican	2	“
KNG394	45.8	76.8	890.5	59.6	26.9	76.2	1.8	-0.6	MCM2001/MIB456	Small red	Mesoamerican	3	“
KNG395	44.9	76.1	766	64.8	32.7	99.7	1.8	-0.24	MCM2001/MIB456	Black	Mesoamerican	1	“
KNG396	44.6	75	1179.6	58.1	27.9	63.6	1.9	1.09	MCM2001/MIB456	Black	Mesoamerican	2	“
KNG397	44.9	74.9	849.8	68.8	30.1	52.8	1.9	1.08	MCM2001/MIB456	Red	Mesoamerican	1	“
KNG398	45.6	74.8	869.4	61.7	27.7	53.1	1.9	0.98	MCM2001/MIB456	Black	Mesoamerican	3	“
KNG400	44.5	75.4	705.1	71.3	35.4	53.8	1.9	0.73	MCM2001/NUA45	Pinto	Admixture	1	“
KNG401	44.4	75.4	783.6	68.7	32.3	119.2	1.8	0.11	MCM2001/NUA45	Small red	Mesoamerican	1	“
KNG403	45	75.6	558.5	71.4	33.6	99.9	1.7	-0.06	MCM2001/NUA45	Small red	Mesoamerican	1	“
KNG409	44.3	76.9	790.7	75.4	34.5	52.4	1.9	-0.09	MIB456/JESCA	Others	Mesoamerican	1	“
KNG410	44.1	77.3	707.5	71.2	29.3	45.5	1.9	-1.16	MIB456/JESCA	Small white	Mesoamerican	1	“
KNG413	45.4	77	745.2	64.7	30.5	65.6	2	-0.7	MIB456/JESCA	Others	Mesoamerican	3	“
KNG416	45.9	78.3	838.7	73	31.6	44.6	1.9	-0.66	MIB456/JESCA	Small white	Mesoamerican	1	“
KNG418	44.3	76.4	938.5	69.5	30.2	50.5	2	0.09	MIB456/JESCA	Small white	Mesoamerican	1	“
KNG420	44.6	75.3	738.9	67.2	31.4	67.2	1.8	0.36	MIB456/JESCA	Black	Mesoamerican	1	“
KNG421	44.6	75.2	864	66.3	32.5	63.4	2	0.82	MIB456/JESCA	Black	Mesoamerican	1	“
KNG422	43.2	74.3	819.1	69.9	31.6	67	1.9	0.9	MIB456/JESCA	Black	Mesoamerican	1	“
KNG423	44.1	78	820	75.5	37.2	70.5	2	-0.77	MIB456/JESCA	Black	Mesoamerican	1	“
KNG424	46	77.2	715.8	71.4	31.1	42.7	2	-0.25	MIB456/JESCA	Small white	Mesoamerican	1	“
KNG425	45	75.7	808.2	59	26.7	70.3	1.9	-0.31	MIB456/MCM2001	Red	Mesoamerican	3	“
KNG427	43.7	75.9	727.8	63	31.5	79	1.9	-0.64	MIB456/MCM2001	Small red	Mesoamerican	1	“
KNG429	44.8	75.9	927.5	64.7	28.7	89.8	1.8	0.03	MIB456/MCM2001	Red	Mesoamerican	3	“
KNG430	44	74.4	925.1	60.2	27.9	65.3	1.9	0.73	MIB456/MCM2001	Black	Mesoamerican	3	“
KNG431	43.9	74	917	57	29.8	137.2	1.8	0.5	MIB456/MCM2001	Small red	Mesoamerican	1	“
KNG432	43.4	74.7	787	61.2	28.7	78.5	2	-0.03	MIB456/MCM2001	Red	Mesoamerican	3	“
KNG433	42.9	74	746	64.8	29.4	126	2	0.06	MIB456/MCM2001	Brown	Mesoamerican	1	“
KNG435	46.4	75.3	685.4	65.2	27.8	57.4	1.9	0.56	MIB456/MCM2001	Small red	Mesoamerican	1	“
KNG436	45.1	78.8	913.4	66.5	30.4	58.4	1.9	-1.54	MIB456/MCM2001	Red	Mesoamerican	1	“
KNG437	44.9	75.4	848.2	62.8	29.3	89.4	1.9	0.19	MIB456/MCM2001	Small red	Mesoamerican	3	“
KNG439	45.3	74.4	907.8	65.6	28.2	59.3	1.8	1.41	MIB456/MCM2001	Red	Mesoamerican	3	“
KNG442	44	73.3	976.9	66.6	31	107	2	1.84	MIB456/MCM2001	Black	Mesoamerican	1	“
KNG443	42.7	75.8	1058.8	70.8	31.1	68.5	2	0.26	MIB456/MCM2001	Others	Mesoamerican	1	“
KNG444	44.2	74.1	880.9	62	28.6	115.1	1.9	0.68	MIB456/MCM2001	Black	Mesoamerican	1	“
KNG445	43.4	75.9	761.2	66.4	29.9	74.7	1.9	-0.62	MIB456/MCM2001	Red	Mesoamerican	1	“
KNG446	44.2	74.4	758.5	74.4	33.1	53.7	2	1.4	MIB456/MCM2001	Black	Mesoamerican	1	“
KNG447	44.4	75	965.6	66.8	28.7	63.3	1.9	0.87	MIB456/MCM2001	Red	Mesoamerican	1	“
KNG448	43.8	75	1009	64.8	30.6	62.9	1.9	0.85	MIB456/MCM2001	Black	Mesoamerican	1	“
KNG449	44.5	74.8	736.3	67.4	31.7	68	1.8	0.7	MIB456/MCM2001	Red	Mesoamerican	1	“
KNG450	44	75.2	822.8	73.6	31.7	55.1	2	0.78	MIB456/MCM2001	Red	Mesoamerican	1	“
KNG451	44.7	76.1	880.3	61.1	29.4	157.3	1.8	-0.81	MIB456/MCM2001	Red	Mesoamerican	1	“
KNG453	44.2	75.5	784.9	67.7	33.3	121.6	1.6	0	MIB456/MCM2001	Brown	Mesoamerican	1	“
KNG454	45	75.2	827.7	64.1	30	65.9	2	0.57	MIB456/MCM2001	Small red	Mesoamerican	1	“
KNG455	44.7	74.1	784.4	67	28.9	100.7	1.9	0.93	MIB456/MCM2001	Small red	Mesoamerican	1	“
KNG456	45.3	76.8	1169.6	58	25	76.5	2	-0.28	MIB456/MCM2001	Red	Mesoamerican	3	“
KNG457	44.3	78.1	956.2	67.4	28.4	89	1.7	-1.54	MIB456/MCM2001	Small red	Mesoamerican	1	“
KNG458	44.3	75.3	870.9	63	29.3	52.1	2	0.36	MIB456/MCM2001	Small red	Mesoamerican	1	“
KNG459	45.6	77.3	1044.3	65	29	124.2	1.6	-0.58	MIB456/MCM2001	Small red	Mesoamerican	1	“
KNG460	44	77	715.3	72.1	31.1	147.8	1.9	-1.48	MIB456/MCM2001	Small red	Mesoamerican	1	“
KNG462	42.6	73.3	839.7	63.6	32.2	54.2	2	1.34	MIB456/NUA45	Black	Mesoamerican	1	“
KNG463	44.1	74.8	742.4	72.4	33.9	96.2	1.7	0.75	MIB456/NUA45	Carioca	Admixture	1	“
KNG464	43.2	73.6	728.7	67.4	33.2	49.4	2	1.31	MIB456/NUA45	Black	Mesoamerican	1	“
KNG466	43.7	74.4	625.6	67.6	32.3	74.4	1.7	0.44	MIB456/NUA45	Black	Mesoamerican	1	“
KNG467	42.1	74.1	850.3	64.6	30.9	71.9	1.9	0.45	MIB456/NUA45	Black	Mesoamerican	2	“
KNG468	42.8	74.8	792.8	68.4	34.1	54.5	1.9	0.57	MIB456/NUA45	Black	Mesoamerican	1	“
KNG469	43.9	73.2	673.8	71.1	33.9	55.1	1.9	1.86	MIB456/NUA45	Black	Mesoamerican	1	“
KNG470	43.2	74.1	748.4	64.6	33.8	52.6	1.9	0.93	MIB456/NUA45	Black	Mesoamerican	1	“
KNG471	42.4	74.4	629.5	65.4	34.3	70.1	1.8	0.09	MIB456/NUA45	Black	Mesoamerican	1	“
KNG473	43.7	74.1	666.9	70.4	33.7	81.7	1.8	0.92	MIB456/NUA45	Black	Mesoamerican	1	“
KNG474	41.4	75	857.9	64.7	33.2	53.4	1.9	-0.1	MIB456/NUA45	Black	Mesoamerican	2	“
KNG475	42.8	72.7	798.1	66.3	34.7	62.9	1.9	1.97	MIB456/NUA45	Black	Mesoamerican	1	“
KNG476	43.3	73.2	742.1	73.8	34.7	65.6	1.8	1.92	MIB456/NUA45	Black	Mesoamerican	1	“
KNG477	41.9	73.7	826.2	66.5	33.2	53.1	2	0.98	MIB456/NUA45	Black	Mesoamerican	1	“
KNG478	45.9	76.1	656.9	58.9	27.4	101.2	1.9	-0.82	MIB456/RWR2154	Others	Admixture	3	“
KNG479	42.4	73.7	667	68.9	34.7	58.7	1.9	0.92	MIB456/RWR2154	Brown	Admixture	1	“
KNG480	44.7	78.1	895	64	27.5	59.8	1.9	-1.56	MIB456/RWR2154	Red	Mesoamerican	3	“
KNG481	44.4	73.6	540.7	73.9	34.3	65.8	2	1.47	MIB456/RWR2154	Brown	Admixture	1	“
KNG482	43	74.2	968.3	65.1	30.2	49.6	2	1.1	MIB456/RWV2070	Others	Mesoamerican	1	“
KNG483	43	74.1	442.6	65.6	31.2	46.3	2	-0.03	MIB456/RWV2070	Brown	Mesoamerican	2	“
KNG484	44.8	75.8	720.5	61	26.8	68.7	2.1	-0.58	MIB456/RWV2070	Pinto	Mesoamerican	2	“
KNG485	48	76.4	708.4	76.8	37.7	78.1	2	1.46	MIB456/RWV2070	Small red	Mesoamerican	1	“
KNG486	45.2	75.8	732.2	59.4	25.7	72.1	1.9	-0.58	MIB456/RWV2070	Pinto	Mesoamerican	3	“
KNG487	42.5	73.5	640.3	84.5	35.4	58.7	1.9	1.68	MIB456/RWV2070	Black	Mesoamerican	1	“
KNG488	44.2	73.7	930	68	28.3	68.9	2	1.61	RWR2154/MCM2001	Black	Mesoamerican	1	“
KNG489	42.2	72.6	586.4	68	29.2	69.5	1.9	0.89	RWR2154/MIB456	Sugar	Andean	2	“
KNG490	43.7	75.6	479.8	70.3	29.7	78.8	1.7	-0.9	RWR2154/MIB456	Sugar	Admixture	1	“
KNG491	46.1	76.4	396.5	65	28.4	100.3	2	-1.3	RWR2154/MIB456	Pinto	Admixture	1	“
KNG492	45.2	76.6	630	87.3	37.2			NA	RWR2154/MIB456	Small red	Admixture		“
KNG493	44.7	75.9	715.7	65.8	26.8	102.4	2	-0.74	RWR2154/MIB456	Pinto	Admixture	1	“
KNG494	42.2	74.4	809.2	70.4	33.6	53.2	1.9	0.73	RWR2154/MIB456	Black	Mesoamerican	1	“
KNG495	43.7	75.5	837.8	65.2	32.6	83.5	1.8	0.06	RWR2154/MIB456	Black	Mesoamerican	1	“
KNG496	43	73.9	786.3	66.2	32.9	47.9	1.9	1.12	RWR2154/MIB456	Black	Mesoamerican	1	“
KNG497	44.2	76	913.8	58.2	27.9	58	1.9	-0.39	RWR2154/MIB456	Red	Mesoamerican	3	“
KNG498	44	75.3	769.2	67.1	31.4	62	1.9	0.26	RWR2154/MIB456	Black	Mesoamerican	1	“
NABE15	36.9	72.1	622.4	64.6	28.3			NA		Sugar	Andean		Variety
CAL96	40.5	73.3	836.9	59.2	25.2	58	1.9	-0.13		Red mottled	Andean	2	“
ACC714	44.6	79.7	600.8	69.2	28.7	69.8	1.9	-3.24		Black	Mesoamerican	3	“
ALB6	42.5	77.4	979.2	65.6	28.1	66.9	2	-1.56		Red	Mesoamerican	1	“
AND277	38	72.7	808.7	64.7	26.3	55	2	-0.32		Red	Andean	2	“
Awash Melka	45	77.5	738.1	64.1	25.6	53.5	1.9	-1.53		Small white	Mesoamerican	3	“
AWASH 1	47.8	79.9	458.3	63.5	28.6	62.6	1.9	-2.81		Small white	Mesoamerican	3	“
BFS10	41	71.3	1299.2	59.1	28.8	62.9	1.9	2.86		Small red	Mesoamerican	2	Breeding line
DAB366	40.6	71.9	653.2	62.9	27.4	54.2	1.9	0.77		Sugar	Andean	2	“
G5686	42.1	75.4	668.8	61.4	26.3	56.2	1.9	-1.3		Brown	Andean	2	“
JESCA	35.8	69.7	630.8	51.9	27.4	85.6	1.9	-0.03		Purple	Andean	2	Variety
MCM5001	44.4	76.1	861.5	52.9	23.5	111.6	1.9	-1.42		Cream (Mulatinho)	Mesoamerican	3	“
Kanyebwa	36.8	73.1	925.3	57	24.9	66.4	2	-1.21		Pink	Andean	2	Land race
KATB1	41.3	72.7	625.9	65.3	26	73.5	2	0.23		Yellow	Andean	2	Variety
KATB9	37.6	69.7	738.3	60.6	24.4	307.3	1.9	-0.53		Red	Andean	1	“
KATX56	37.1	70.2	734.9	57	25.5	78	1.9	0.43		Red	Andean	2	“
KATX69	39.6	73.1	709	59.2	27.4	88.7	1.9	-0.66		Red mottled	Andean	2	“
Malawi Green	38	69.7	589	59.5	24.5	56.7	1.9	0.89		YellowGreen	Andean	2	Land race
MASINDI YELLOW LONG	40.2	70.9	656.9	61.5	24.4	72.3	1.8	0.94		Yellow	Andean	2	Land race
MOORE8802	39.4	71.3	675.1	61.1	28.6	97.9	2	0.56		Yellow	Andean	2	Variety
Mwetamania	41.8	73.3	719.5	56.5	27.3	70.1	2	0		Cream (Mulatinho)	Mesoamerican	2	“
NABE13	42.2	74.3	947.5	56	27.6	57.9	1.9	0.1		Red	Andean	2	“
NABE14	40.4	74	650	64.8	30	63.6	2	-0.58		Red	Andean	2	“
NABE16	37.5	71.3	1048.1	59.1	24.6	69.7	1.9	0.65		Red mottled	Andean	2	“
NABE23	39	73.7	833.6	58.8	26.9	58.9	2	-0.83		Sugar	Andean	2	“
NABE3	45	75.1	810.6	65.9	28.9	70.3	1.9	0.55		Small red	Mesoamerican	1	“
NABE4	41.8	74	656.6	62.5	27.5	55.7	2	-0.31		Red mottled	Andean	2	“
NABE6	46.1	80.1	844.4	65.2	28.5	61	1.9	-2.5		Small white	Mesoamerican	3	“
NCB226	42.8	73.7	914.9	60.9	28.8	52.3	1.9	0.96		Black	Mesoamerican	2	Breeding line
RWR2154	41.8	70.5	933.2	64.6	27.2	97.2	1.9	2.63		Sugar	Andean	2	Variety
SAB713	44.2	75.4	501.2	63.7	31.7	77.9	2	-0.64		White	Admixture	1	“
SCR9	41.9	73.1	1023.1	62	29.6	56	1.9	1.43		Small red	Mesoamerican	2	Breeding line
SMC28	45	77.7	894.1	68.2	31.9	71.5	1.9	-0.75		Yellow	Mesoamerican	1	“
