# Supplementary material for: Phenotype based clustering, and diversity of common bean genotypes in seed iron concentration and cooking time
Source: PLoS One. 2023 May 11;18(5):e0284976. doi: 10.1371/journal.pone.0284976 (PMC10174564; doi:10.1371/journal.pone.0284976)
Supplement: S2 File — (CSV) [file pone.0284976.s002.csv]

Taxa	Genotype	Name	Clusters	DF	DPM	YDHA	FESEED	ZNSEED	COOKT	HC
GA-001	KNG1	1	Pop I	45.84267254	75.22703458	791.274596	66.84659135	27.02434794	65.88599005	1.991885093
GA-002	KNG2	2	Pop II	43.23391642	74.98220064	702.635411	62.71908563	28.79705508	71.33963247	1.902082075
GA-003	KNG3	3	Pop II	42.44202874	74.64045996	774.3495388	62.07260232	29.81733212	73.30707296	1.943962468
GA-004	KNG4	4	Pop I	42.6319059	74.79412244	766.4565559	66.11715944	30.04713114	71.11771377	1.992123373
GA-005	KNG5	5	Pop II	39.63439392	73.06271427	789.0297004	62.08527266	28.29523991	69.66736844	1.935044935
GA-006	KNG6	6	Pop II	43.28341027	76.30551638	739.2671709	64.73623378	28.83633155	79.2670059	1.891687381
GA-007	KNG7	7	Pop II	39.5677583	72.71438729	824.7732427	61.70645452	27.52152875	71.48758314	1.830938959
GA-008	KNG8	8	Pop II	39.45951824	73.81747727	783.8798201	61.07458807	26.92127512	89.18017929	2.015680092
GA-010	KNG10	10	Pop II	42.24727094	74.31421477	710.2069798	64.71324681	28.34853546	65.31431053	1.949519065
GA-011	KNG11	11	Pop III	45.83870772	76.52426233	813.4237883	64.12041086	26.32421087	78.29499568	1.873127512
GA-012	KNG12	12	Pop III	44.17326785	75.97639072	806.7528035	59.46789895	28.10148275	76.56001508	1.988876735
GA-013	KNG13	13	Pop II	41.64718529	73.55505506	894.0539647	62.56086596	29.27678999	59.31978773	1.857776873
GA-014	KNG14	14	Pop II	42.93072734	75.21712761	813.5865199	61.22379217	28.85432684	59.27279783	1.938337218
GA-015	KNG15	15	Pop III	42.33360552	74.04764092	843.8182753	62.56271085	29.56303747	69.53405189	1.733948368
GA-016	KNG16	16	Pop II	41.8753865	75.06946708	754.1155845	62.8822654	27.90005903	71.79045342	1.784488807
GA-017	KNG17	17	Pop II	41.97912222	74.37451051	751.0977717	63.41629226	30.33634965	69.73215803	1.974084593
GA-018	KNG18	18	Pop II	42.1186444	74.79741634	791.4592601	64.65166938	31.04488761	84.92705769	1.891644257
GA-019	KNG19	19	Pop II	43.76240654	73.94000394	911.0485794	61.35665549	29.79657651	56.57548444	1.835246401
GA-020	KNG20	20	Pop II	42.20837436	75.28372002	745.2283431	65.30473225	30.21856365	77.31537997	1.933921517
GA-021	KNG21	21	Pop II	42.56696942	75.34749391	799.0336937	62.2006972	30.61134566	73.74022962	1.882905649
GA-022	KNG22	22	Pop II	42.93631293	74.45516808	812.1546322	63.27307022	30.8439817	80.09737748	1.93269426
GA-023	KNG23	23	Pop I	42.49903539	74.63054037	742.9306392	69.59600135	33.09119845	88.26826579	1.839853696
GA-024	KNG24	24	Pop II	40.22004516	74.94115109	794.3663672	63.65574638	30.9008238	57.90656123	1.840873454
GA-026	KNG26	26	Pop I	43.25039712	74.65186408	776.6480537	65.28669766	29.73660215	58.24223086	1.893828741
GA-027	KNG27	27	Pop II	41.48924768	75.50089585	803.8358133	62.19260719	29.27262774	58.80788682	1.834735127
GA-028	KNG28	28	Pop II	40.42307148	73.65187014	763.5980166	61.5864806	26.67548342	72.11425686	1.938605005
GA-029	KNG29	29	Pop II	41.70786234	70.99781347	732.5390573	63.08212858	26.11077452	70.8214718	1.941340696
GA-030	KNG30	30	Pop II	42.15309037	72.59153399	795.642004	65.64673204	27.22746833	67.64317997	1.936815986
GA-031	KNG31	31	Pop II	41.15617367	72.05444233	734.9136053	62.99231396	26.5674113	73.43335384	1.934550586
GA-032	KNG32	32	Pop II	42.69234255	74.84950371	707.508435	64.46171528	29.13787607	67.0897562	1.947286454
GA-033	KNG33	33	Pop I	44.99676305	76.44855619	789.6034872	67.69971798	28.94324406	65.64728446	1.946975081
GA-034	KNG34	34	Pop II	40.33578913	73.19578425	718.7202753	60.37896391	26.20611643	76.58391671	1.901026904
GA-035	KNG35	35	Pop II	42.9725939	74.07087974	855.3588866	59.27029823	28.48592049	64.55924133	1.940185698
GA-036	KNG36	36	Pop II	43.04814652	75.1679583	843.9506111	62.63114564	28.5668944	63.67683466	1.906526592
GA-037	KNG37	37	Pop III	42.31738686	77.24253262	756.5812779	65.25610429	29.98763817	59.31304856	1.939738806
GA-038	KNG38	38	Pop I	43.50572368	76.40507054	825.5924341	64.4790855	29.5499359	75.74935117	1.958723685
GA-039	KNG39	39	Pop I	43.95505848	76.32827487	761.6778805	65.63071726	30.11916494	60.31308622	1.818836736
GA-040	KNG40	40	Pop II	42.11885119	76.03060331	747.8730708	64.94269982	28.30799835	70.69430042	1.823642229
GA-041	KNG41	41	Pop II	43.07904795	74.79223254	905.0249196	63.91272732	28.23968387	63.6356977	1.884620524
GA-042	KNG42	42	Pop II	40.15063072	74.29839738	760.0424563	64.63340392	28.45345479	73.1141107	1.924100164
GA-043	KNG43	43	Pop I	44.08394707	74.69979753	804.9852971	67.92238792	30.78022349	72.91270835	2.006798226
GA-044	KNG44	44	Pop II	41.17600249	73.52947456	790.8083058	61.29137563	27.36568972	70.86213342	1.88702622
GA-045	KNG45	45	Pop II	39.84219176	72.93058785	853.00825	60.62000751	26.50900799	82.78964894	1.847600427
GA-046	KNG46	46	Pop II	42.41822215	75.58984522	745.6961685	61.51474119	29.13585682	64.6481318	1.954147603
GA-047	KNG47	47	Pop I	43.01921723	76.73892074	795.5616904	67.58444398	31.38237607	69.02605761	1.825987756
GA-048	KNG48	48	Pop II	41.35631081	73.12997614	804.5483437	62.29897168	27.00340045	72.40129777	1.915594057
GA-049	KNG49	49	Pop II	43.42715678	74.35912809	762.8481595	62.47101859	27.53578098	87.88710437	1.916854213
GA-050	KNG50	50	Pop II	42.90444666	74.33039494	783.5978743	61.78380869	28.66098897	56.01974816	1.836432505
GA-051	KNG51	51	Pop III	44.75471586	75.66957	781.5191916	60.10536321	26.30874214	79.55481609	1.791992633
GA-052	KNG52	52	Pop III	45.76479138	75.2685463	806.6810635	58.67113853	25.7261976	88.98875684	1.901174331
GA-053	KNG53	53	Pop I	45.41953139	77.04074605	853.5928179	66.56026784	30.10540343	63.56386673	1.902165584
GA-054	KNG54	54	Pop I	46.61379411	76.9204337	756.9752512	66.56445885	30.66248493	75.69933091	1.905517357
GA-055	KNG55	55	Pop I	45.07618494	74.99000568	785.1571346	64.92784305	32.10820262	73.93557835	1.886604018
GA-056	KNG56	56	Pop III	46.20169024	76.82872706	777.5182578	68.20675641	26.6572691	68.51035835	1.831210163
GA-057	KNG57	57	Pop III	46.17500048	76.13318091	831.2294938	61.98229951	29.35825255	72.1200676	2.032322412
GA-058	KNG58	58	Pop I	44.01905974	75.96802506	862.3076105	68.41735371	30.83761531	78.31178097	1.86993049
GA-059	KNG59	59	Pop III	44.44650537	76.42454435	832.9158769	63.40184091	25.89296658	65.21721229	1.943892913
GA-060	KNG60	60	Pop I	44.44522057	74.48464317	763.8457927	66.02582928	31.21646723	79.42964698	1.90874083
GA-061	KNG61	61	Pop I	44.91031366	75.90087231	811.4607675	63.99270425	27.46821801	95.43678991	1.975022045
GA-062	KNG62	62	Pop I	45.39500566	75.69352834	849.3495137	64.75387141	30.31610083	89.91393109	1.97040048
GA-064	KNG64	64	Pop I	46.42223043	74.7667246	723.3383929	67.9597854	32.4047364	78.19821879	1.87149646
GA-065	KNG65	65	Pop III	46.47934296	75.43916356	811.987609	58.93841914	26.42131536	77.83120613	1.929468647
GA-066	KNG66	66	Pop III	44.43883053	75.24108314	818.0231843	60.11934274	26.09408897	71.21889929	1.861121018
GA-067	KNG67	67	Pop III	44.56610783	75.71802195	850.0196469	62.16981819	27.44351768	67.13543397	1.919141895
GA-068	KNG68	68	Pop III	44.31399115	75.14077364	810.4768413	62.76921382	28.01541262	81.67839517	1.9313343
GA-069	KNG69	69	Pop III	45.48036582	74.72123777	781.7935993	62.61021295	27.1259174	67.38101085	1.866166884
GA-070	KNG70	70	Pop I	44.62932806	75.37204534	746.0679148	67.32520764	33.46383492	74.85342886	1.974495562
GA-071	KNG71	71	Pop III	44.95847109	75.5678572	814.2412063	61.55714302	26.31865881	72.68420326	1.949849982
GA-072	KNG72	72	Pop III	45.30220607	75.97090914	814.1008917	59.38582976	26.4556546	69.93632438	1.987779917
GA-073	KNG73	73	Pop III	44.32942767	75.70141221	790.1093251	61.75649541	27.40003242	71.11276524	1.961434166
GA-074	KNG74	74	Pop I	46.67364443	78.73408619	771.6373918	69.35665485	29.89318834	78.32844352	1.906362524
GA-075	KNG75	75	Pop I	45.40833124	75.10679105	848.9192378	66.83406931	30.45687961	72.18143395	2.061320909
GA-076	KNG76	76	Pop I	44.60393395	75.64584761	781.1125121	66.39275405	28.44944339	77.75900746	1.936591167
GA-077	KNG77	77	Pop I	44.52852036	75.47862934	738.8152274	66.27384096	30.05763499	98.62686422	1.915589668
GA-078	KNG78	78	Pop I	45.3662069	75.73015945	843.9718221	66.53636465	30.87970417	79.03306371	1.881375907
GA-079	KNG79	79	Pop I	44.646218	76.04025663	824.347217	66.73391558	28.73252579	66.31855524	1.969706628
GA-080	KNG80	80	Pop III	43.87026527	75.37124334	836.5971726	62.54806827	28.16855936	75.52859166	1.944201615
GA-081	KNG81	81	Pop III	46.84503179	77.35223611	803.7452074	59.72713959	28.05971927	89.19600259	1.820207549
GA-082	KNG82	82	Pop I	45.87804012	75.95002031	804.2165669	69.04167599	30.55239242	124.462943	1.96899324
GA-083	KNG83	83	Pop III	46.4883417	77.37221632	753.9809309	62.7160024	27.2396092	83.32510199	1.895615557
GA-084	KNG84	84	Pop III	43.70380737	74.48632638	826.3271767	64.00038937	27.92481602	79.0978514	1.843748871
GA-085	KNG85	85	Pop III	46.48961431	77.51158327	818.1621783	64.86072756	28.77369619	88.02457184	1.929303401
GA-086	KNG86	86	Pop III	45.1121506	75.26970523	829.7844807	64.09832754	26.98321978	68.37170916	1.948481271
GA-087	KNG87	87	Pop III	45.06684886	75.31306585	764.6899868	62.71096451	26.74900234	79.09436632	1.90605813
GA-088	KNG88	88	Pop III	45.77672602	75.85604579	844.0116634	64.17442834	27.86031412	80.3318059	1.913409801
GA-089	KNG89	89	Pop III	44.69221021	75.02654908	804.6860334	59.91355501	27.11010796	78.23693501	1.924853581
GA-090	KNG90	90	Pop III	45.48306461	76.67547803	782.3520415	64.42513694	28.49772167	83.28658277	1.928965175
GA-091	KNG91	91	Pop III	45.31485423	74.83554364	837.3648235	61.9877301	27.6314065	66.85587817	2.015791366
GA-092	KNG92	92	Pop I	45.62299005	76.30319144	774.7155785	67.83760436	29.6861695	78.45190636	1.905835459
GA-093	KNG93	93	Pop III	45.58508286	78.18442379	797.6565905	63.16503601	26.23980983	66.39006782	1.910954356
GA-094	KNG94	94	Pop I	44.09799559	76.26306576	846.726472	65.66287609	28.73473498	68.49931282	1.945822289
GA-095	KNG95	95	Pop III	43.69929287	76.01160347	779.5224476	59.91043377	26.83292982	65.81729096	1.925086378
GA-096	KNG96	96	Pop I	44.76925208	74.30527223	825.4261918	67.20585437	29.30737579	64.7718568	1.949421453
GA-097	KNG97	97	Pop III	46.92389801	77.43067075	769.6573787	60.38278212	28.07965969	70.30652158	1.947844778
GA-098	KNG98	98	Pop III	46.48571562	76.99616702	734.3473439	60.74329924	26.93787938	76.56331716	1.883923259
GA-101	KNG101	101	Pop III	45.20672036	75.57307672	809.4882169	60.70865852	27.4880092	60.88525908	1.826483118
GA-102	KNG102	102	Pop III	44.06232042	75.24105133	808.0547137	60.9914472	26.69303452	62.32644081	1.903661442
GA-103	KNG103	103	Pop III	45.45023075	74.21848021	793.0337329	62.6723325	27.90331198	84.99209263	1.891479307
GA-104	KNG104	104	Pop III	46.26199265	77.8363888	795.5460561	59.93356095	26.43702826	80.37277807	1.9248111
GA-105	KNG105	105	Pop III	44.95916782	76.03355703	786.5584926	63.10540613	27.5355924	78.24243834	1.912921798
GA-106	KNG106	106	Pop III	47.24763334	76.24755117	787.133162	64.05744977	27.92511724	83.56861673	1.886982733
GA-108	KNG108	108	Pop III	45.69742811	75.60649413	870.2204091	60.28088372	27.46390142	84.14492373	1.9006694
GA-109	KNG109	109	Pop I	46.26095269	74.43073447	755.4032226	62.579603	28.32686561	69.93464381	1.963336757
GA-110	KNG110	110	Pop III	46.41907033	76.91399975	743.6231033	61.01301604	27.2580951	69.66965267	1.979800349
GA-112	KNG112	112	Pop III	46.55044864	76.13949034	755.7887791	63.00823111	28.08881763	66.92406036	1.995315279
GA-113	KNG113	113	Pop II	43.22797256	73.37823257	745.497514	61.64046464	28.18084148	63.18577118	1.859343569
GA-114	KNG114	114	Pop III	44.75244268	74.6345823	826.9771465	62.5259455	26.45727276	86.97504502	1.949661813
GA-115	KNG115	115	Pop III	45.68133827	75.65835738	760.6986099	60.07115861	26.62203116	70.99163001	1.895381003
GA-116	KNG116	116	Pop III	47.16954921	76.42328619	765.1296939	63.55187373	29.10660413	80.17682088	1.816047484
GA-117	KNG117	117	Pop III	46.00647894	76.76985016	749.40507	62.72760689	27.6371812	77.73467012	1.855251776
GA-119	KNG119	119	Pop I	43.46161169	75.48708899	744.9749621	67.82476169	30.24277106	68.32218962	1.825835939
GA-120	KNG120	120	Pop III	45.59401701	76.69083595	837.7993663	62.0640221	27.79237299	73.96448459	1.795802096
GA-121	KNG121	121	Pop I	45.86320436	75.90598399	808.6306181	64.72677138	28.03753434	61.81857449	1.934942825
GA-123	KNG123	123	Pop III	44.73048829	75.86319758	775.7670322	63.49939136	28.21702719	74.67981425	1.962704029
GA-127	KNG127	127	Pop III	45.73883501	76.2409341	804.2244279	59.56982574	26.6691695	65.71121729	1.862745276
GA-129	KNG129	129	Pop I	43.95835525	75.62406437	795.11544	61.92181426	27.29977258	91.91688157	1.997280331
GA-131	KNG131	131	Pop I	45.96014034	75.37173441	835.5817733	65.55818882	29.84483577	66.90662228	1.905102313
GA-132	KNG132	132	Pop III	47.68173344	76.57630165	774.7306157	63.53617485	29.06029173	90.56436016	1.87698637
GA-133	KNG133	133	Pop III	46.3289953	77.13387524	785.1860727	60.96620813	26.83061129	73.30044682	1.859328371
GA-135	KNG135	135	Pop III	46.07617898	75.38231125	779.9486777	59.88693615	26.07672765	89.49691558	1.953438761
GA-137	KNG137	137	Pop III	45.22691463	75.34437616	814.8492661	58.71597059	26.29329456	72.63808979	2.058190611
GA-138	KNG138	138	Pop III	45.61418019	76.09429807	790.4589387	61.8652365	26.83386305	76.72985877	1.968214453
GA-140	KNG140	140	Pop III	44.95358858	75.73314728	816.3744728	63.55780796	26.52878605	62.61268321	1.888692492
GA-141	KNG141	141	Pop III	46.59875174	75.65503554	809.4885303	62.33012821	29.11740708	78.47033888	1.865537474
GA-143	KNG143	143	Pop III	46.28373797	76.71643116	792.738361	61.63986119	27.34165426	60.60731796	1.951224489
GA-145	KNG145	145	Pop III	44.97266852	75.42431922	850.2614551	64.8294497	28.06055989	80.04108829	1.930213181
GA-146	KNG146	146	Pop I	43.93271464	76.09593274	812.5769644	67.9549803	28.44380418	65.67455934	1.907112961
GA-150	KNG150	150	Pop I	44.48185597	76.06247837	846.3889999	65.26169025	28.21910129	65.31372633	1.872613059
GA-152	KNG152	152	Pop III	44.35175475	76.42749273	800.7046174	59.75789628	27.1867347	69.75845505	1.955922189
GA-154	KNG154	154	Pop III	46.91903822	76.18119958	740.7528457	61.59044284	27.58931216	61.35931804	1.884563709
GA-155	KNG155	155	Pop III	45.1769701	76.96741256	794.4807523	65.3790855	30.36849939	64.50840081	1.983729743
GA-156	KNG156	156	Pop III	45.01082411	74.70020315	836.2601594	59.52638609	26.92116921	65.05714942	1.860714708
GA-157	KNG157	157	Pop I	44.40879965	75.61959372	776.834891	67.35367831	31.75751012	63.3779826	1.92910588
GA-158	KNG158	158	Pop III	45.64688018	76.03615492	763.4110655	60.59158154	26.76190073	74.74347637	1.927128299
GA-159	KNG159	159	Pop III	45.25155518	75.14520265	809.3212463	60.86707334	27.13573926	60.92438709	1.928177096
GA-160	KNG160	160	Pop I	44.55495318	75.30340805	819.0385904	65.59116014	30.85835726	71.33886768	1.858061801
GA-161	KNG161	161	Pop III	44.29575256	75.02237033	798.6960903	60.60881951	26.65755932	80.42572952	1.933145968
GA-162	KNG162	162	Pop III	45.8514837	75.59933875	769.1983288	61.00918249	27.08467147	73.76516665	1.937264307
GA-163	KNG163	163	Pop III	45.24149262	75.55816402	810.960948	62.07402025	28.10088472	68.5085558	1.972001906
GA-164	KNG164	164	Pop III	44.65163101	74.74188918	801.401843	61.51375247	26.73439801	66.5952011	1.973331666
GA-165	KNG165	165	Pop III	44.98260958	75.02021246	820.4473787	61.73626203	27.19625816	78.03985116	1.853492724
GA-166	KNG166	166	Pop III	43.78295897	75.72728881	768.822334	61.66474015	28.48072214	75.79886997	1.902533588
GA-168	KNG168	168	Pop I	44.46294139	75.32751995	789.84866	63.40863968	31.27635369	68.09565609	1.902935948
GA-170	KNG170	170	Pop I	44.77965175	76.95777243	818.002154	65.46250279	31.27796785	73.20088838	1.733358953
GA-171	KNG171	171	Pop III	44.7059566	75.23821159	790.7838833	61.75088453	26.42226151	89.49912357	1.9188468
GA-172	KNG172	172	Pop I	45.1025208	76.25525452	747.8782113	67.22561916	30.96678932	55.69542444	1.886675151
GA-173	KNG173	173	Pop III	45.74616699	76.81738352	794.1927927	60.68773032	26.86567226	83.05526698	1.940067886
GA-174	KNG174	174	Pop I	45.19638805	76.22418999	793.6196142	64.37432582	30.61569223	93.36672578	1.813000202
GA-175	KNG175	175	Pop III	44.97706709	75.19753954	794.3333364	62.65795974	27.33396617	67.85443504	1.919498481
GA-177	KNG177	177	Pop III	45.75706483	75.44695377	854.704611	63.16387371	27.23918861	67.47105561	1.881767388
GA-178	KNG178	178	Pop III	44.60908679	74.97021918	821.1654526	62.7556297	28.348454	74.57167563	1.924688334
GA-179	KNG179	179	Pop I	45.3886966	76.10031686	750.8764824	65.88291495	30.55771482	59.83550945	1.892974833
GA-180	KNG180	180	Pop III	43.65565708	75.44716881	863.2243862	60.3984858	26.54129227	85.33086123	1.924759479
GA-183	KNG183	183	Pop I	45.43308176	74.92532998	748.8850482	64.29582705	31.43363127	73.0372317	1.885538857
GA-185	KNG185	185	Pop III	45.02546902	75.20254921	760.985503	59.04533116	27.02781563	72.00493954	1.892386032
GA-186	KNG186	186	Pop III	44.89926836	75.00722674	792.4590448	62.9166533	26.72371827	82.79522776	1.931417634
GA-187	KNG187	187	Pop I	44.0340971	75.02576488	764.6550277	68.0221432	29.25599962	72.80335733	1.927412175
GA-189	KNG189	189	Pop I	44.63150772	75.76643906	818.8119685	62.55392525	28.00619462	98.19412779	1.926546526
GA-190	KNG190	190	Pop III	45.58465439	75.71866944	793.2487449	57.14105964	26.01003563	85.20221277	1.937525735
GA-192	KNG192	192	Pop I	44.9217185	74.50563221	737.1129129	68.56020425	30.54424747	72.49253233	1.968517015
GA-193	KNG193	193	Pop I	44.80954678	74.54590847	806.0517916	64.86547692	30.56780731	61.86482027	1.969201077
GA-194	KNG194	194	Pop III	45.64921335	74.92686844	835.0607076	60.13620067	27.84205456	85.4618051	1.927169637
GA-196	KNG196	196	Pop III	45.10181114	75.80160686	811.1668665	61.78443302	28.0757862	86.31142634	1.841793134
GA-197	KNG197	197	Pop III	45.47040779	75.94049264	815.1487706	62.57109527	26.74998432	74.84992527	1.881080373
GA-198	KNG198	198	Pop I	46.12719472	75.59874188	766.5594375	70.46324179	34.02737381	80.98262031	1.953424162
GA-200	KNG200	200	Pop III	45.24055363	77.36633413	746.6470217	63.75688414	29.65171636	67.94333234	1.94018232
GA-202	KNG202	202	Pop I	44.75699962	75.92609088	808.455898	70.37491901	35.27592907	50.11199664	1.913057859
GA-204	KNG204	204	Pop I	45.39967203	75.46253364	826.2208318	64.72495429	30.79053418	75.80646569	1.905748175
GA-206	KNG206	206	Pop I	44.07860049	74.44585341	771.9267273	68.70937468	33.51185127	69.05945176	1.866574312
GA-207	KNG207	207	Pop I	44.43707321	74.22211194	810.4972182	62.57021497	29.87429572	56.33222386	2.012079342
GA-209	KNG209	209	Pop I	44.83083986	76.29066943	775.2753189	66.00916602	31.89917065	69.16886492	1.921161841
GA-211	KNG211	211	Pop I	45.97161024	75.72096356	753.7015396	71.41279604	34.26020878	153.3201865	1.932822455
GA-212	KNG212	212	Pop I	44.38532763	75.60968131	769.1895615	67.93115378	31.11222537	68.49095305	1.955615825
GA-213	KNG213	213	Pop I	45.3610325	75.90065903	765.7966051	68.4226622	33.76635055	71.77500699	1.862385327
GA-215	KNG215	215	Pop I	45.16130716	75.86992018	777.1120408	72.46594469	33.89952528	78.49594652	1.931215101
GA-216	KNG216	216	Pop I	45.14266131	75.10592074	794.2760734	70.89305364	33.29116724	75.57994557	2.057007927
GA-217	KNG217	217	Pop I	43.22358959	74.83797378	766.7919357	71.87452028	34.09992788	64.20723004	1.977684324
GA-219	KNG219	219	Pop I	44.943586	76.20747969	813.6886699	61.58121481	26.59701784	102.573568	1.933244145
GA-220	KNG220	220	Pop III	44.97150779	75.23540713	776.246192	60.48107176	26.75372648	61.34493646	1.947039678
GA-223	KNG223	223	Pop I	44.80775385	75.02290588	809.3538633	64.72423814	29.31925276	73.47401528	1.932281351
GA-224	KNG224	224	Pop III	44.92799412	75.60890171	850.9654287	60.98523429	25.80214437	74.60630603	1.885706327
GA-227	KNG227	227	Pop III	44.55483683	75.18957917	808.9299956	59.97471709	26.54162036	72.30145255	1.883078307
GA-228	KNG228	228	Pop III	45.03542945	75.39198254	809.2813023	59.52349602	26.87216819	89.40439873	1.905841144
GA-229	KNG229	229	Pop III	44.16207438	74.12708267	851.3129379	61.28938142	26.92256919	60.67128191	1.753130066
GA-230	KNG230	230	Pop III	45.09752515	74.92884469	747.4346731	60.26770824	26.59339696	77.57641605	1.947264264
GA-231	KNG231	231	Pop III	45.73049091	75.34276656	849.2709653	59.82538299	25.89266737	63.95754337	1.946563194
GA-234	KNG234	234	Pop III	45.58865798	75.66538464	804.0208011	60.15410222	27.26561597	68.50544392	1.885486998
GA-235	KNG235	235	Pop III	45.34926293	75.87123746	809.6398946	60.03560695	27.02236544	80.98526608	1.952734403
GA-236	KNG236	236	Pop III	44.81345014	75.30573068	819.4236473	60.92950158	26.92835885	68.83186642	1.901471473
GA-237	KNG237	237	Pop I	45.15840745	76.23568317	830.1848699	66.35579999	28.26422036	74.72072859	1.862866526
GA-238	KNG238	238	Pop III	45.13093117	76.55013418	725.7888026	61.33826632	27.32878636	66.62338076	1.967923798
GA-239	KNG239	239	Pop III	44.58084364	75.442593	840.2131503	61.54042858	25.7002392	71.22510904	1.976438769
GA-240	KNG240	240	Pop III	45.01435194	75.1369879	813.9586882	60.88542534	27.65742828	71.91737942	1.909421061
GA-241	KNG241	241	Pop III	45.82310486	75.56578012	841.1773385	60.78236755	27.20461062	72.55487712	1.894174669
GA-242	KNG242	242	Pop III	44.66036683	75.84925102	833.6352432	63.56021612	27.72996285	68.13450129	1.927807146
GA-243	KNG243	243	Pop III	43.66809555	75.67384901	821.1858242	61.9540349	27.55253153	65.50437665	1.952753122
GA-244	KNG244	244	Pop I	44.71420856	75.78847714	776.5914907	64.85296495	29.01933662	67.51093738	1.936561836
GA-245	KNG245	245	Pop III	44.75484522	75.78103837	826.2447323	61.32771341	28.26823146	75.51358168	1.947922882
GA-246	KNG246	246	Pop III	45.80641442	75.33463776	790.0433238	61.21990451	26.93284804	78.48091681	1.946779628
GA-248	KNG248	248	Pop I	46.11171798	75.89266087	830.9379109	61.62503682	26.06858954	111.1836813	2.009358493
GA-250	KNG250	250	Pop III	44.64864738	75.75564339	811.8902862	62.09898434	27.13784987	72.13062761	1.933494027
GA-251	KNG251	251	Pop III	45.70668073	76.31133214	790.606822	61.13435163	27.44371237	58.49328427	1.873578196
GA-252	KNG252	252	Pop III	44.69667155	74.7865489	791.4921842	60.14181702	27.35398735	71.80604402	1.988840454
GA-253	KNG253	253	Pop III	45.22798443	74.98242238	813.4851859	59.95848915	26.01947225	61.54930945	1.887206501
GA-254	KNG254	254	Pop III	46.01982192	75.64322901	822.2507583	62.30757779	28.13435731	68.84483893	1.971928363
GA-255	KNG255	255	Pop III	44.66061613	75.39269113	831.3994589	62.22452784	27.44047634	70.47813604	1.922752069
GA-256	KNG256	256	Pop III	44.50367617	75.34539423	874.5467973	58.83031778	26.26307845	62.40463028	1.925769963
GA-257	KNG257	257	Pop III	44.19402503	74.80181602	800.9383921	60.84999501	28.0875062	75.24102657	1.947914099
GA-258	KNG258	258	Pop III	44.35184549	75.46289542	820.6611057	63.05930891	26.72715325	72.06498497	1.828822578
GA-259	KNG259	259	Pop II	42.21787639	74.43929234	856.7157435	59.21261557	28.79267514	55.19319358	1.887522293
GA-260	KNG260	260	Pop III	44.60444751	75.14292592	786.5204979	63.73523742	27.79730969	63.74822498	1.892712352
GA-261	KNG261	261	Pop II	44.24654851	75.07300894	772.9271979	60.03572186	26.44581554	73.36371012	1.915130028
GA-262	KNG262	262	Pop I	45.1883084	75.22852135	803.7237744	64.23768467	28.73014653	125.0627925	1.920116985
GA-263	KNG263	263	Pop III	45.13596111	76.11598054	762.3485865	62.19055418	27.52241907	68.82325954	1.932525558
GA-264	KNG264	264	Pop III	44.90570096	74.79681732	817.9632207	60.62811112	27.46795985	67.55144502	1.887257189
GA-266	KNG266	266	Pop I	43.83672608	75.18378478	839.4618445	66.66874532	28.26153641	66.82816515	1.947988692
GA-267	KNG267	267	Pop III	44.67091358	75.32616718	797.257262	60.34194869	26.73705301	87.84293308	1.946647717
GA-268	KNG268	268	Pop III	44.29030845	73.82980226	808.7247143	62.37775374	27.00101947	77.28328259	1.998324882
GA-269	KNG269	269	Pop III	44.55971109	76.07926611	784.7773083	62.64152075	27.5306099	76.30184447	1.87961819
GA-270	KNG270	270	Pop III	46.13684147	76.48459374	780.7919337	60.29765338	27.47536467	82.70249944	1.938196514
GA-271	KNG271	271	Pop I	44.36567044	75.9243899	808.3843621	67.92393694	29.36172697	55.53891422	1.925945493
GA-272	KNG272	272	Pop III	45.59737011	76.0648856	756.0062882	61.10315338	28.52665772	61.28678561	1.95013136
GA-273	KNG273	273	Pop III	44.90641071	75.67575354	831.5519938	60.13063086	26.59869543	68.47275983	2.004722034
GA-274	KNG274	274	Pop III	45.60357074	75.3544836	790.5155296	62.56765495	27.38312112	69.65591278	1.861340549
GA-275	KNG275	275	Pop III	45.13699775	75.38937929	819.7110695	60.89528738	26.40787579	65.65354829	1.990259369
GA-276	KNG276	276	Pop II	42.21984557	73.66619336	841.0410338	65.79526674	28.02538874	81.12345372	1.932757085
GA-277	KNG277	277	Pop I	44.39353612	77.37704209	697.6460603	65.78227715	30.17385669	77.20515365	1.820470492
GA-278	KNG278	278	Pop I	44.11130247	75.86564623	752.1013812	68.9069169	33.97153833	72.34889126	1.905381323
GA-279	KNG279	279	Pop III	45.74336625	77.34066762	795.842719	65.77038354	28.5519175	78.57629898	1.840015447
GA-280	KNG280	280	Pop I	46.72345554	78.22249594	776.4456433	73.52298439	31.57556024	63.96040914	1.953016859
GA-281	KNG281	281	Pop I	43.34576953	75.85369672	739.6139279	74.55378409	32.2020723	69.48612413	1.878105015
GA-282	KNG282	282	Pop I	44.3477014	77.01927275	725.1414123	72.76075881	33.21644341	64.71261984	1.913118356
GA-283	KNG283	283	Pop III	43.76090548	77.16496296	719.360046	67.04331199	30.07837946	72.10077203	1.929048726
GA-284	KNG284	284	Pop III	45.01846225	75.39774602	791.9040961	59.76103151	27.34161094	61.12890236	1.864230618
GA-285	KNG285	285	Pop III	45.51529507	75.84017612	771.2024541	61.1156495	28.38825067	81.18655247	1.934799245
GA-286	KNG286	286	Pop I	46.24317436	75.10557902	756.8527443	64.97450496	28.83548186	62.90771915	1.797170371
GA-288	KNG288	288	Pop I	44.58790206	75.52975478	798.8503128	63.41124532	28.10947315	63.21427742	1.99352977
GA-290	KNG290	290	Pop II	41.01420414	73.85909451	781.2446642	59.86358973	24.34814574	88.03566596	1.898821747
GA-293	KNG293	293	Pop I	43.52853014	74.93636297	796.5691617	66.05448863	28.45503573	73.49044948	1.994288065
GA-295	KNG295	295	Pop II	41.3789357	74.56949269	846.2350536	66.91712969	30.81510362	68.47239881	1.93031342
GA-297	KNG297	297	Pop II	42.11692959	74.20323837	746.5400637	66.96238198	27.39370812	73.85620593	1.987399815
GA-298	KNG298	298	Pop II	42.15917543	74.16632408	832.0832043	65.51173914	28.66241789	82.9604015	1.930768992
GA-299	KNG299	299	Pop I	42.62700231	73.92072037	787.7068443	66.78991597	30.15669023	68.6679579	1.927794473
GA-300	KNG300	300	Pop II	41.90803689	74.85614623	791.7098396	65.2047247	27.60409346	79.60944096	1.951794835
GA-301	KNG301	301	Pop III	46.2230168	76.19449789	733.9201373	63.72925911	30.09979698	71.69269985	1.945712471
GA-302	KNG302	302	Pop I	44.96890406	74.89853371	761.9168266	66.15694885	30.16534072	68.74319	1.913500572
GA-304	KNG304	304	Pop I	44.6208748	74.70420354	781.7645379	67.47007288	29.29903184	99.61639959	1.888116891
GA-305	KNG305	305	Pop I	44.73400977	75.91517545	743.7562044	66.02352222	29.24801952	98.73084937	1.911653755
GA-306	KNG306	306	Pop I	44.43157741	74.7327783	756.0357634	65.8258809	29.7731336	87.25968349	1.775493375
GA-307	KNG307	307	Pop III	46.50411328	75.20036449	782.5967524	65.97461657	28.74417537	77.10481029	1.866190557
GA-308	KNG308	308	Pop I	46.41427672	77.12846212	772.7668844	65.50349886	30.05891589	64.52523383	1.849415679
GA-309	KNG309	309	Pop I	45.8651306	75.26122421	710.2208031	66.91715226	28.85431933	60.30634282	1.843990519
GA-311	KNG311	311	Pop I	45.01678699	74.58132303	791.6736408	65.63424767	29.37514156	102.0692265	1.839553508
GA-312	KNG312	312	Pop I	43.83138288	74.38137561	792.7285543	66.20799613	28.76620499	87.52531043	1.914225345
GA-313	KNG313	313	Pop I	44.75308311	76.11168173	831.8871366	65.89883033	30.37608398	73.99999989	1.837506226
GA-316	KNG316	316	Pop III	45.47904808	74.62470655	826.1731998	62.43989392	26.38409997	67.10410573	1.938714353
GA-317	KNG317	317	Pop III	44.75129692	74.47862403	870.3431981	62.32331621	28.05805389	64.93519454	1.968167221
GA-319	KNG319	319	Pop I	46.098992	76.14636033	811.8193735	68.16795408	28.75395453	74.43073616	1.903290188
GA-322	KNG322	322	Pop I	44.75173247	75.24158408	802.5758423	66.03927722	28.93473019	108.2004098	1.836322313
GA-323	KNG323	323	Pop II	42.99529598	74.64908908	772.36724	60.15091673	25.92795704	78.08125424	1.920792887
GA-324	KNG324	324	Pop II	42.61348579	75.39274628	818.4234468	63.40450628	28.88252483	76.2609814	1.932926254
GA-325	KNG325	325	Pop II	41.1779042	74.24129958	732.7664951	57.02888863	26.97116635	73.11632461	2.017003787
GA-326	KNG326	326	Pop II	42.0529167	72.40562632	771.3039069	58.42482644	27.07083682	90.80224633	1.929164129
GA-328	KNG328	328	Pop I	42.7063961	74.620533	786.5559274	64.20254132	29.5717575	61.79040433	1.947339121
GA-329	KNG329	329	Pop II	42.80752122	75.35747817	710.573694	67.19573623	31.04170314	57.61069812	1.946243224
GA-330	KNG330	330	Pop I	43.27556975	76.92641816	740.3952268	65.84361928	30.1238468	59.51033749	1.863943288
GA-331	KNG331	331	Pop II	42.70994325	75.32664498	700.1065924	64.10357142	29.83399198	61.96614308	1.997452797
GA-332	KNG332	332	Pop II	42.64041159	75.63252077	719.3738712	60.93718573	28.0975567	82.99114241	1.872534629
GA-333	KNG333	333	Pop II	43.25460402	75.0357617	750.5334639	62.06669322	28.29490257	62.18503414	2.020000809
GA-334	KNG334	334	Pop II	42.27392512	74.55004611	739.4039676	63.74445944	29.70929623	67.56471838	1.920356152
GA-335	KNG335	335	Pop I	43.8102242	75.96674499	827.3867709	64.71072815	29.80896508	58.40428897	1.904212916
GA-336	KNG336	336	Pop II	43.5841448	76.0667991	718.2788334	66.39524377	30.75582677	58.71116844	1.946518737
GA-337	KNG337	337	Pop II	42.38828161	73.98054053	792.1093586	63.33542604	30.78030204	52.30294253	1.87968678
GA-341	KNG341	341	Pop I	43.45758471	75.64512659	768.5656699	63.41035999	29.93566054	54.32040197	1.95524204
GA-342	KNG342	342	Pop II	43.61152217	76.01786198	723.8040278	68.62345269	31.13506771	56.80471794	1.910774399
GA-343	KNG343	343	Pop II	42.99458156	75.84873734	726.4395914	65.348478	29.77982772	54.70661606	1.928394622
GA-346	KNG346	346	Pop II	40.1873154	71.08425657	755.802645	70.68642269	28.7163239	63.87072724	1.978702531
GA-347	KNG347	347	Pop II	40.36738173	73.77781701	747.2825214	65.82465571	30.22166236	57.69340847	1.932983506
GA-348	KNG348	348	Pop II	42.56758558	74.85001512	736.4291658	66.10406452	28.8512975	59.52423041	1.901758562
GA-349	KNG349	349	Pop II	41.25378159	72.55937779	822.8105909	68.81056055	28.7810097	82.27159707	1.888407972
GA-350	KNG350	350	Pop II	44.0404736	75.35102797	732.2009178	63.92362066	29.45187589	65.15376746	1.996682468
GA-352	KNG352	352	Pop II	42.98047757	73.41194188	795.0434182	62.39871211	26.40975679	63.23969876	1.898014081
GA-353	KNG353	353	Pop II	44.42380649	75.33152809	690.799801	61.5381176	27.13113971	71.86738766	1.888400205
GA-354	KNG354	354	Pop II	42.97235658	75.11276035	675.7366731	64.25154648	27.8430778	60.06023616	1.926105506
GA-356	KNG356	356	Pop I	44.10162145	74.31325298	791.1891961	68.99253358	29.41184198	60.7655477	1.943308729
GA-358	KNG358	358	Pop I	42.70009477	74.25329598	776.1488948	68.2086667	29.25147781	59.33861375	1.931858429
GA-359	KNG359	359	Pop II	42.4689996	74.34293634	747.5271726	63.16073179	26.71364203	65.93897267	1.969897177
GA-360	KNG360	360	Pop I	43.53261243	75.48191736	791.4685767	64.65426056	27.10850617	105.7179839	1.945085902
GA-361	KNG361	361	Pop I	43.476649	76.3026977	722.9757349	67.06628591	30.13220833	88.81504167	1.961209321
GA-362	KNG362	362	Pop II	43.30606872	74.62350127	753.4237238	66.73132088	28.42509595	60.21389344	1.933369424
GA-363	KNG363	363	Pop II	43.43973265	74.18234012	753.6284626	63.49503191	28.114536	70.69559142	1.915244798
GA-365	KNG365	365	Pop II	41.35860333	73.66508785	771.1923172	66.29751995	27.51607291	57.08296494	1.909571155
GA-366	KNG366	366	Pop II	42.66694005	73.2632044	791.8327105	64.41000983	26.8370879	70.80512652	1.894151131
GA-367	KNG367	367	Pop II	42.11047373	72.86009236	745.165894	64.0165874	27.9872108	73.89208544	2.045014499
GA-369	KNG369	369	Pop II	45.01785556	75.88540451	744.9628214	63.81875741	26.86851434	68.17804942	2.062488843
GA-370	KNG370	370	Pop II	41.22034576	73.46090794	799.3564011	63.8125268	27.52207225	82.71271384	1.936694625
GA-372	KNG372	372	Pop II	43.85317458	73.7719378	774.0195733	61.8910664	28.19430101	68.22798839	2.056150784
GA-375	KNG375	375	Pop II	40.72510208	75.3076954	759.2027006	65.04368385	27.9742758	68.10744581	1.972353625
GA-377	KNG377	377	Pop I	44.05768973	74.35527924	806.6941686	67.75151707	28.91131598	60.53653197	1.956611768
GA-378	KNG378	378	Pop III	44.43543338	75.18749736	828.9677238	60.84686627	26.93328473	67.19773596	1.823751359
GA-379	KNG379	379	Pop I	45.34666055	75.58459285	891.0059097	64.83121026	28.95988304	66.45001036	1.935046322
GA-380	KNG380	380	Pop I	45.04667567	75.84390098	771.428685	68.97701514	30.96560442	69.99831133	1.906971802
GA-381	KNG381	381	Pop I	44.06016101	75.26015735	903.5711309	66.22610598	29.92552593	54.71308052	2.019801477
GA-382	KNG382	382	Pop I	43.6840068	75.49701127	770.033317	68.4202527	29.64022018	60.79366256	1.923215423
GA-383	KNG383	383	Pop I	45.40863064	75.27390661	847.7375962	67.00228106	30.17461854	62.82248126	1.904913115
GA-384	KNG384	384	Pop I	44.71625982	75.71798984	830.7199251	71.41948751	30.68007918	77.66829789	1.911938478
GA-385	KNG385	385	Pop II	43.80736398	74.7876757	806.8968765	62.4649025	28.77834486	62.105153	1.944699189
GA-386	KNG386	386	Pop III	44.21709567	74.08872915	834.2072497	63.03333908	28.31363549	56.97992037	1.860586084
GA-393	KNG393	393	Pop II	43.44053063	74.42943399	845.7200617	63.62248547	29.46459535	64.99425309	1.91178134
GA-394	KNG394	394	Pop III	45.45292577	76.31063708	818.6432043	61.09092568	27.25688353	75.13254628	1.841446742
GA-395	KNG395	395	Pop I	44.73525571	75.79869264	778.6657472	64.6468122	31.9404513	90.23853688	1.756808502
GA-396	KNG396	396	Pop II	44.54041561	75.13101954	892.95809	60.34047247	28.10587369	66.84647479	1.907664819
GA-397	KNG397	397	Pop I	44.74122802	74.991572	807.1546156	67.3374886	29.90250404	59.68563816	1.927366925
GA-398	KNG398	398	Pop III	45.30580974	74.91660697	812.0473424	62.52429028	27.89660614	60.03326117	1.937883829
GA-400	KNG400	400	Pop I	44.41992868	75.39667414	762.8786122	68.98022514	34.14801446	60.65204922	1.866329018
GA-401	KNG401	401	Pop I	44.38790702	75.38762388	789.5353055	67.29068057	31.68168826	103.2803871	1.843368554
GA-403	KNG403	403	Pop I	44.79682557	75.47726751	721.9252025	69.02306798	32.65531624	90.51629387	1.711909435
GA-409	KNG409	409	Pop I	44.22683525	76.35127196	790.4797285	71.74232556	33.38865306	60.11017542	1.865284594
GA-410	KNG410	410	Pop I	44.11238942	76.66271416	769.2345498	68.88690845	29.26242385	55.39549617	1.888812116
GA-413	KNG413	413	Pop III	45.16189128	76.44457931	778.0328652	64.55558131	30.18003392	68.09728921	1.973491379
GA-416	KNG416	416	Pop I	45.57428477	77.30783167	809.2060855	70.12456586	31.04837314	54.14627081	1.947020965
GA-418	KNG418	418	Pop I	44.2993941	76.06464752	840.7442637	67.79636916	29.98176629	58.6635324	1.988230684
GA-420	KNG420	420	Pop I	44.51086493	75.28835666	772.2916847	66.19743062	30.91175655	69.14200426	1.837791318
GA-421	KNG421	421	Pop I	44.48583501	75.1884816	808.0106193	65.6055666	31.77573589	66.43424155	1.972969881
GA-422	KNG422	422	Pop I	43.39348814	74.57183916	798.9136788	68.0322148	31.05844575	69.26775132	1.887386238
GA-423	KNG423	423	Pop I	44.11128433	77.07825431	801.0219609	71.79350678	35.63228626	71.72144255	1.971601745
GA-424	KNG424	424	Pop I	45.59193678	76.60652833	768.7114547	69.03277246	30.70240515	52.87238154	2.009157769
GA-425	KNG425	425	Pop III	44.7998356	75.57815335	792.703577	60.78320154	27.12518426	71.95426306	1.882144902
GA-427	KNG427	427	Pop I	43.78733081	75.7158561	767.1947105	63.41668155	30.92481837	76.85546726	1.90471194
GA-429	KNG429	429	Pop III	44.63861193	75.68484591	831.1903611	64.50289053	28.71342849	83.66137242	1.840554104
GA-430	KNG430	430	Pop III	43.98719887	74.69619218	825.2553049	61.71022244	28.12787805	68.02385892	1.862900667
GA-431	KNG431	431	Pop I	43.9100088	74.42458225	825.169452	59.36123784	29.58447274	115.5670233	1.83014029
GA-432	KNG432	432	Pop III	43.56666699	74.84397495	785.5609883	62.24618627	28.71073591	76.72386863	1.972740632
GA-433	KNG433	433	Pop I	43.18288289	74.40062479	774.2078088	64.60165659	29.34088227	107.8227751	1.969855936
GA-435	KNG435	435	Pop I	45.90927448	75.2888808	761.9227521	64.81464101	28.02843254	63.1913506	1.928452315
GA-436	KNG436	436	Pop I	44.93138934	77.63387462	822.9643128	65.71189943	30.12979389	63.14165358	1.912010323
GA-437	KNG437	437	Pop III	44.7426588	75.30120211	803.2766471	63.27860427	29.19753811	84.1447988	1.911144662
GA-439	KNG439	439	Pop III	45.09118954	74.71160227	824.6946549	65.16552641	28.30063448	64.42589416	1.824628908
GA-442	KNG442	442	Pop I	44.05046964	73.94546367	843.7724646	65.77737959	30.59197717	89.53460164	1.997726558
GA-443	KNG443	443	Pop I	42.99092726	75.58581648	871.9500905	68.61245034	30.70224095	69.95406811	1.993893606
GA-444	KNG444	444	Pop I	44.19934873	74.43835304	812.2676383	62.76004299	28.62214831	100.4521839	1.867189164
GA-445	KNG445	445	Pop I	43.56286004	75.665353	778.8745328	65.64659774	29.69387749	74.38209723	1.934514598
GA-446	KNG446	446	Pop I	44.17962527	74.66504459	779.591838	71.06087141	32.28680657	60.29390589	1.971473038
GA-447	KNG447	447	Pop I	44.33979115	75.07081693	842.0651421	65.94550388	28.77038937	66.56723838	1.929002682
GA-448	KNG448	448	Pop I	43.85175269	75.09847215	851.3993243	64.61883288	30.26694388	66.43840812	1.884791422
GA-449	KNG449	449	Pop I	44.45099502	74.96248715	772.9243515	66.33872812	31.16933938	70.16059659	1.845566618
GA-450	KNG450	450	Pop I	44.05534696	75.19224063	797.2105626	70.53512593	31.13476817	61.74923865	1.993990729
GA-451	KNG451	451	Pop I	44.57618231	75.78498337	813.2457364	62.0761671	29.30738018	128.4288102	1.820638459
GA-453	KNG453	453	Pop I	44.18798879	75.38227606	784.4202167	66.47358022	32.36183327	104.8342867	1.559396586
GA-454	KNG454	454	Pop I	44.8374162	75.25447087	800.698507	64.10352493	29.82334806	68.57063413	2.016492044
GA-455	KNG455	455	Pop I	44.5328132	74.4431488	782.3819376	66.11648782	28.90409564	91.52496804	1.93513724
GA-456	KNG456	456	Pop III	45.112434	76.33422336	903.0593045	60.25380617	25.88645102	75.83814025	1.992274157
GA-457	KNG457	457	Pop I	44.26761005	77.23110102	840.6013182	66.34618858	28.44549824	83.40098731	1.668990451
GA-458	KNG458	458	Pop I	44.28939101	75.31367766	811.6758629	63.39721461	29.23147655	59.72070245	2.034645006
GA-459	KNG459	459	Pop I	45.30138623	76.63158146	862.7521903	64.69042022	28.99162107	106.8649255	1.646215836
GA-460	KNG460	460	Pop I	44.03283729	76.40625024	764.6182922	69.46783011	30.6270554	109.1040646	1.852053851
GA-462	KNG462	462	Pop I	42.94747645	73.96735317	802.2987834	63.79851308	31.55264641	60.93418367	1.969453008
GA-463	KNG463	463	Pop I	44.07343875	74.93861884	773.6784562	69.72547852	32.95018567	88.14209917	1.710783597
GA-464	KNG464	464	Pop I	43.42693258	74.10070649	771.2731272	66.17983656	32.2001685	57.81939137	1.968860799
GA-466	KNG466	466	Pop I	43.82314229	74.68137862	740.9608828	66.42586736	31.62082526	73.91203991	1.731574266
GA-467	KNG467	467	Pop II	42.54588005	74.44441636	805.5916326	64.49854909	30.47194454	72.2001169	1.855264973
GA-468	KNG468	468	Pop I	43.07044181	74.92815766	788.3738003	67.01609524	33.05479465	64.25750268	1.90491193
GA-469	KNG469	469	Pop I	43.92122924	73.84546005	749.7838087	68.84784055	32.91581637	61.26197759	1.932694592
GA-470	KNG470	470	Pop I	43.35329975	74.45931244	776.4428454	64.45318469	32.83198524	60.02719105	1.927150021
GA-471	KNG471	471	Pop I	42.77006947	74.69814736	737.0891431	64.99265688	33.17586396	71.47172686	1.777626905
GA-473	KNG473	473	Pop I	43.83525215	74.46333008	751.1777377	68.3878439	32.77321386	78.7969629	1.800384741
GA-474	KNG474	474	Pop II	41.9812071	75.06326618	805.2379535	64.56215434	32.37931357	60.13963525	1.863911159
GA-475	KNG475	475	Pop I	43.09831816	73.52465612	790.2515416	65.62573739	33.57110399	66.45370778	1.875821775
GA-476	KNG476	476	Pop I	43.44190685	73.8684165	776.1079946	70.65421731	33.57722572	68.86792499	1.817148007
GA-477	KNG477	477	Pop I	42.31285265	74.15111733	795.8647958	65.73964168	32.35254317	60.36025485	1.958000931
GA-478	KNG478	478	Pop III	45.49776619	75.80490857	758.6274706	60.65649273	27.73825962	91.86433898	1.906915857
GA-479	KNG479	479	Pop I	42.73633295	74.19274213	752.6478287	67.34910636	33.55538166	63.35760297	1.947609581
GA-480	KNG480	480	Pop III	44.55637302	77.17771194	819.1377478	64.08716405	27.78557349	64.56631705	1.860083153
GA-481	KNG481	481	Pop I	44.30137865	74.07037866	712.2519332	70.30675551	33.09152156	68.3056207	1.976570224
GA-482	KNG482	482	Pop I	43.17587101	74.51367908	842.9603213	64.83514507	29.93041657	57.37258264	1.979575651
GA-483	KNG483	483	Pop II	43.20045792	74.50321213	690.0325428	65.0918712	30.73633652	59.87752516	2.013154125
GA-484	KNG484	484	Pop II	44.67166841	75.62768412	766.461498	62.01941441	27.18954373	69.86526701	2.131314868
GA-485	KNG485	485	Pop I	47.20106104	75.97013611	765.9598046	72.67379237	35.96288311	76.39270837	1.979193664
GA-486	KNG486	486	Pop III	44.96429999	75.59281393	773.5163362	60.99759309	26.32407643	72.45825808	1.884822695
GA-487	KNG487	487	Pop I	42.8284888	74.06812164	748.2517496	77.02449069	33.92007487	64.34203561	1.882730434
GA-488	KNG488	488	Pop I	44.16868281	74.21596047	832.6334552	66.74522306	28.3948007	70.56841445	1.950274362
GA-489	KNG489	489	Pop II	42.56639836	73.38706449	729.1057029	66.56970296	29.10930712	71.09477341	1.905655137
GA-490	KNG490	490	Pop I	43.78971113	75.50764086	699.4524311	68.34496828	29.5523701	76.64450318	1.747732522
GA-491	KNG491	491	Pop I	45.73128268	76.01928095	678.2002807	64.75654781	28.53090224	91.06711798	1.976958311
GA-493	KNG493	493	Pop I	44.58523369	75.67739355	769.3638526	65.29149241	27.18412153	92.45798175	2.007077911
GA-494	KNG494	494	Pop I	42.61428421	74.64919323	790.2095574	68.41014595	32.67955299	60.40871714	1.902557054
GA-495	KNG495	495	Pop I	43.76045413	75.39464947	803.9828858	64.8383701	31.89859907	80.25495287	1.818444851
GA-496	KNG496	496	Pop I	43.188705	74.30689716	786.2464378	65.59882172	32.17244131	56.4583598	1.926323059
GA-497	KNG497	497	Pop III	44.17960265	75.77192104	824.8217003	60.15805242	28.09186529	63.64248925	1.858884582
GA-498	KNG498	498	Pop I	44.02204789	75.2511285	778.2927841	66.13378896	30.91963265	66.14211654	1.930159496
GA-500	CAL 96	CAL96	Pop II	41.2310126	73.94972524	805.5835	61.07712847	26.00864774	63.25712192	1.893295341
GA-501	ACC 714	ACC714	Pop III	44.47229621	78.25965433	735.2445672	67.29112286	28.68715806	71.31428668	1.91460466
GA-502	ALB 6	ALB6	Pop I	42.8178735	76.75080164	850.1751643	65.15573586	28.29754258	69.10303187	1.979468435
GA-503	AND 277	AND277	Pop II	39.24674879	73.45122808	795.6576471	64.56929308	26.77116841	60.9302312	1.972485285
GA-504	Awash Melka	AwashMelka	Pop III	44.81919062	76.75337703	777.5452799	64.13982355	26.28091527	60.08598223	1.862090633
GA-505	AWASH 1	AWASH1	Pop III	47.02088347	78.33398713	692.8763127	63.69731186	28.62919632	65.93524212	1.886596506
GA-506	BFS 10	BFS10	Pop II	41.66415576	72.5316783	942.2421527	60.99860845	28.80858222	66.42649511	1.934073507
GA-508	DAB 366	DAB366	Pop II	41.25708144	72.98760296	755.3776615	63.32398566	27.65578814	60.58777797	1.913262833
GA-509	G 5686	G5686	Pop II	42.49790418	75.30897049	758.0106752	62.39719549	26.86191426	61.92774047	1.890059067
GA-510	JESCA	JESCA	Pop II	37.50487568	71.4180243	742.5532911	56.44806567	27.74515572	81.63478226	1.930735401
GA-511	MCM 5001	MCM5001	Pop III	44.38148395	75.80743841	814.7585092	57.0390872	24.67411242	98.15091038	1.913546499
GA-512	Kanyebwa	512	Pop II	38.25645932	73.78309184	831.2178004	59.35510168	25.6300419	68.7870787	1.955458509
GA-513	KAT B1	KATB1	Pop II	41.88140053	73.55319246	753.4586533	64.80847592	26.71235524	73.17343829	1.973676814
GA-514	KAT B9	KATB9	Pop I	38.92703593	71.43737371	781.3629583	61.98649641	25.48353102	186.8294461	1.906030095
GA-515	KAT X 56	KATX56	Pop II	38.46623062	71.80871815	784.4108965	59.61224567	26.2154832	76.83627674	1.880903568
GA-516	KATX69	KATX69	Pop II	40.49121948	73.77743459	768.4734769	60.82644166	27.70429571	83.8349821	1.927325106
GA-517	Malawi Green	517	Pop II	39.25935062	71.45187791	732.7138223	61.10184761	25.3776119	62.59863631	1.854697134
GA-518	MASINDI YELLOW LONG	518	Pop II	40.97198753	72.29658129	753.7370795	62.4805084	25.43832592	72.60149883	1.840999009
GA-519	MOORE 8802	MOORE8802	Pop II	40.36565395	72.55620052	763.5644758	62.09674775	28.67341504	89.38057489	1.953626803
GA-520	Mwetamania	520	Pop II	42.29481167	73.90664807	774.3816697	59.39246025	27.64711775	70.95642354	2.037050828
GA-521	NABE 13	NABE13	Pop II	42.62201425	74.56854139	836.9612903	58.70461401	27.86995438	63.36856592	1.948689501
GA-522	NABE 14	NABE14	Pop II	41.17467459	74.44029572	747.5030754	64.64429287	29.78501899	67.23701528	1.954824013
GA-523	NABE 16	NABE16	Pop II	38.80594967	72.64598983	868.487726	60.81106914	25.44647653	71.18329374	1.921472636
GA-524	NABE 23	NABE23	Pop II	39.99356409	74.17182526	804.8096261	60.55009502	27.29112977	63.42514707	1.995556969
GA-525	NABE 3	NABE3	Pop I	44.80636612	75.14823176	799.9751944	65.38015701	28.93312233	72.42263509	1.935072602
GA-526	NABE 4	NABE4	Pop II	42.30359252	74.39342563	752.1648404	63.06703992	27.76011219	61.57243073	1.965502949
GA-527	NABE 6	NABE6	Pop III	45.71942106	78.58018886	808.9891091	64.8842735	28.60354009	65.23804981	1.907038689
GA-528	NCB 226	NCB226	Pop II	43.05565618	74.21122354	825.6241452	61.94359245	28.80601198	59.83120874	1.913520716
GA-529	RWR 2154	RWR2154	Pop II	42.25900986	71.98308142	833.1541295	64.47178928	27.52609817	88.73803334	1.933123859
GA-530	SAB 713	SAB713	Pop I	44.13916401	75.29608064	705.656745	63.84415648	31.12143641	76.09670986	1.956466189
GA-531	SCR 9	SCR9	Pop II	42.35993185	73.79593268	858.8178732	62.71714525	29.42240954	65.47339899	1.925553732
GA-532	SMC 28	SMC28	Pop I	44.81868429	76.92934161	820.9293786	66.85474644	31.33544294	72.4889388	1.931158745
